# Supplementary material for: Microautophagy Mediates Vacuolar Delivery of Storage Proteins in Maize Aleurone Cells
Source: Front Plant Sci. 2022 Feb 18;13:833612. doi: 10.3389/fpls.2022.833612 (PMC8894768; doi:10.3389/fpls.2022.833612)
Supplement: Supplementary file 1 [file Data_Sheet_1.xlsx]

## Sheet: Suppl. Table 1
Supplemental Table 1. Sequencing and alignment information of aleurone and starchy endosperm RNA-seq data sets (18 DAP and 22 DAP).
Samples*	Total # Reads generated	Total # Reads After trimming	# Reads Mapped to Exons	% Trimmed Reads Mapped to Exons	Spearman correlation coefficients of log(TPM+1) between biological replicates
18DAP AL-1	4712462	3463187	2966495	0.8566	0.89
18DAP AL-2	11955674	8071613	6040700	0.7484
18DAP ST-1	4941480	3573147	3241345	0.9071	0.8
18DAP ST-2	19205140	14401360	11676786	0.8108
22DAP AL-1	5417995	3637405	3104468	0.8535	0.87
22DAP AL-2	14426112	10316962	7058442	0.6842
22DAP ST-1	3845840	2791382	2516995	0.9017	0.68
22DAP ST-2	15840247	12842738	6842883	0.5328
* -1,-2 refer to biological replicate-1 and -2.

## Sheet: Suppl. Table 2
Supplemental Table 2. Expression (TPM) and functional annotations of protein coding genes in AL and ST at 8, 15, 18 and 22DAP. Note that the column "gene_id (AGPv4)" only lists gene ID with one-to-one correspondence between v3 and v4 genome annotation and detailed information should be looked up at MaizeGDB.org.
gene_id (AGPv3)	gene_id (AGPv4)	8AL	15AL	18AL	22AL	8CSE	15ST	18ST	22ST	transcript_id(s)	length	effective_length	Description of gene function	Gene ontology terms
AC148152.3_FG001	Zm00001d007725	0	0	0	0	0	0	0	0	AC148152.3_FGT001	1599	1425	tpa: ankyrin repeat domain family protein;expressed protein	GO:0005737,GO:0005634,GO:0007275,GO:0016740,GO:0016787,GO:0050794,GO:0012505,GO:0050896,GO:0044237,GO:0043170
AC148152.3_FG005	Zm00001d007718	0	0	2.91368	2.43678	0	0	0	0	AC148152.3_FGT005	1422	1248	1-aminocyclopropane-1-carboxylate oxidase;1-aminocyclopropane-1-carboxylate oxidase homolog 4, putative, expressed	GO:0019752,GO:0005789,GO:0016706,GO:0005634,GO:0046872,GO:0005794,GO:0019748,GO:0055114,GO:0044238,GO:0044249,GO:0050896
AC148152.3_FG006	Zm00001d007717	0	0	0	0	0	0	0	0	AC148152.3_FGT006	1047	873	bisdemethoxycurcumin synthase-like;chalcone synthase, putative, expressed	GO:0006520,GO:0044249,GO:0034641,GO:0044283,GO:0005737,GO:0016021,GO:0016747,GO:0019748,GO:0008610
AC148152.3_FG008	Zm00001d007716	0	0	0	0	0	0	0	0	AC148152.3_FGT008	2196	2022	beta-glycosidase isoform x1;Os11bglu36 SFR2 homologue, expressed	GO:0016021,GO:0005783,GO:0005886,GO:0005618,GO:0005739,GO:0009987,GO:0050826,GO:0080079,GO:0005975,GO:0009707,GO:0008378
AC148167.6_FG001	Zm00001d018986	12.3246	15.7625	54.2169	33.8121	21.4138	17.7353	18.4005	19.9227	AC148167.6_FGT001	1761	1587	;targeting protein for Xklp2, putative, expressed	GO:0007067,GO:0000166,GO:0005874,GO:0005737,GO:0005819,GO:0032501,GO:0016192,GO:0046907
AC149475.2_FG002	Zm00001d048402	149.598	5.72615	97.8474	147.023	107.075	6.66439	92.6839	66.721	AC149475.2_FGT002	474	300	HR-like lesion-inducing protein-related; nicotiana lesion-inducing like precursor	GO:0005794,GO:0005783,GO:0005488,GO:0044237
AC149475.2_FG003	Zm00001d048403	151.806	68.1476	49.3427	59.3924	154.808	64.1136	15.0375	0	AC149475.2_FGT003	1139	965	proteasome subunit alpha type 5;peptidase, T1 family, putative, expressed	GO:0022626,GO:0002479,GO:0000084,GO:0000085,GO:0005774,GO:0051351,GO:0051352,GO:0051788,GO:0004298,GO:0005654,GO:0006635,GO:0019773,GO:0043248,GO:0042638,GO:0031145,GO:0006977,GO:0009640,GO:0051437,GO:0051436,GO:0046686,GO:0009058,GO:0005886,GO:0010388,GO:0006521
AC149475.2_FG005	Zm00001d048404	13.4221	0	4.7207	3.50849	6.93094	0	0	0	AC149475.2_FGT005	4569	4395	probable lysine-specific demethylase elf6-like;ZOS3-03 - C2H2 zinc finger protein, expressed	GO:0048513,GO:0048518,GO:0046872,GO:0048577,GO:0048579,GO:0003676,GO:0000228,GO:0005654,GO:0006357,GO:0005737,GO:0033169,GO:0009826,GO:0045814,GO:0000785,GO:0009741,GO:0003700,GO:0032452,GO:0048523
AC149475.2_FG007	Zm00001d048407	8.85808	0.69059	8.44135	4.28524	3.6661	0	0	0	AC149475.2_FGT007	678	504	probable acetyltransferase nata1-like; Acyl-CoA N-acyltransferases (NAT) superfamily protein	GO:0000123,GO:0090304,GO:0044281,GO:0005739,GO:0004145,GO:0044267,GO:0043412,GO:0009507,GO:0050366
AC149810.2_FG003	Zm00001d048442	0	0	0	16.4998	0	0	2.66538	0	AC149810.2_FGT003	3540	3366	hypothetical protein ZEAMMB73_931714;ubiquitin carboxyl-terminal hydrolase domain containing protein, expressed	GO:0005634,GO:0005739,GO:0046872,GO:0016579,GO:0005886,GO:0036459,GO:0006511,GO:0016021
AC149810.2_FG004	Zm00001d048441	0	0	0	0	0	0	0	0	AC149810.2_FGT004	648	474	protein chloroplastic-like;expressed protein	GO:0005783,GO:0006807,GO:0044237,GO:0007275,GO:0016021,GO:0003824,GO:0009507,GO:0005634,GO:0005488
AC149810.2_FG008	Zm00001d048342	0	0.260253	0	0	0	0	0	0	AC149810.2_FGT008	1641	1467	probable serine threonine-protein kinase nak;protein kinase family protein, putative, expressed	GO:0000394,GO:0050832,GO:0002679,GO:0010363,GO:0005856,GO:0009863,GO:0052033,GO:0005524,GO:0012505,GO:0046777,GO:0005730,GO:0010200,GO:0007275,GO:0004674,GO:0005886,GO:0009506,GO:0009507,GO:0009743
AC149818.2_FG001	Zm00001d048393	2.59394	9.00485	16.2799	11.891	3.77326	10.6936	9.90818	12.2571	AC149818.2_FGT001	1402	1228	ras-related protein rab-18;ras-related protein, putative, expressed	GO:0007275,GO:0031410,GO:0006886,GO:0016020,GO:0016043,GO:0012505,GO:0005525,GO:0003924,GO:0006913,GO:0007264,GO:0043231,GO:0016192
AC149818.2_FG004	Zm00001d048394	429.203	0	14.132	0	162.539	0	0	0	AC149818.2_FGT004	264	90.01	CDK-subunit 2; cyclin-dependent kinases regulatory subunit	GO:0004693,GO:0006139,GO:0016538,GO:0005654,GO:0044249,GO:0045859,GO:0051726,GO:0005783
AC149818.2_FG005	Zm00001d048396	2.50691	7.94102	1.84667	4.47956	1.98826	4.51038	0	0	AC149818.2_FGT005	922	748	PREDICTED: uncharacterized protein LOC103639564;expressed protein	GO:0005788,GO:0044237,GO:0016021,GO:0005886,GO:0050750
AC149818.2_FG006	Zm00001d048397	14.2508	5.71898	33.0309	25.1056	10.1282	3.38998	5.37179	8.45816	AC149818.2_FGT006	1026	852	ubiquitin-conjugating enzyme e2 4-like;ubiquitin-conjugating enzyme, putative, expressed	GO:0070936,GO:0006301,GO:0046331,GO:0005829,GO:0000151,GO:0045721,GO:0006513,GO:0070979,GO:0005634,GO:0016881,GO:0031625,GO:0061630,GO:0042787,GO:0005694
AC149818.2_FG007	Zm00001d048398	0.77521	0	0	3.2131	0.741873	0	0	0	AC149818.2_FGT007	1290	1116	hypothetical protein LOC100274824 ;	GO:0010051,GO:0030246,GO:0009887,GO:0016324,GO:0009507,GO:0044237
AC149818.2_FG008	Zm00001d048400	18.3726	5.52873	4.87096	4.38004	12.7957	7.25009	0.251819	0	AC149818.2_FGT008	1656	1482	krueppel-like factor 12 isoform x2;ZOS3-01 - C2H2 zinc finger protein, expressed	GO:0048513,GO:0048518,GO:0046872,GO:0003676,GO:0005654,GO:0003824,GO:0030154,GO:0005737,GO:0006357,GO:0048523
AC149818.2_FG009	Zm00001d048401	0	0	0	0	0	0	0	0	AC149818.2_FGT009	699	525	;DUF260 domain containing protein, putative, expressed	GO:0010311,GO:0005739,GO:0005654,GO:0065007,GO:0048645,GO:0009987,GO:0009888,GO:0016772,GO:0003006
AC149828.2_FG002	Zm00001d048271	117.666	4.59457	31.8623	27.3654	98.8608	2.93745	6.93347	21.6602	AC149828.2_FGT002	645	471	proteasome subunit alpha type 6;peptidase, T1 family, putative, expressed	GO:0022626,GO:0002479,GO:0000084,GO:0010043,GO:0005774,GO:0051059,GO:0051351,GO:0051352,GO:0004298,GO:0005654,GO:0016363,GO:0005844,GO:0019773,GO:0005739,GO:0042638,GO:0031145,GO:0006977,GO:0030017,GO:0051092,GO:0051437,GO:0051436,GO:0005886,GO:0006521
AC149828.2_FG004	Zm00001d048273	0	0	0	0	0	0	0	0	AC149828.2_FGT004	393	219	PREDICTED: uncharacterized protein LOC103639513;expressed protein	GO:0007166,GO:0016021,GO:0005375,GO:0035434,GO:0045184,GO:0005488,GO:0042981,GO:0016043,GO:0009887,GO:0006357,GO:0010558,GO:0005886,GO:0048699,GO:0048523,GO:0048522
AC149828.2_FG005	Zm00001d048274	0	0	0	0	0	0	0	0	AC149828.2_FGT005	774	600	unknown	GO:0015627,GO:0044237,GO:0016491,GO:0016020,GO:0016740,GO:0016787,GO:0009424,GO:0009058,GO:0009501,GO:0009507,GO:0005488
AC149829.2_FG002	Zm00001d048307	0	16.9603	0	19.8367	164.846	49.0498	452.322	159.443	AC149829.2_FGT002	255	81.04	Putative uncharacterized protein ;	GO:0016310,GO:0007165,GO:0004871,GO:0016021,GO:0004673,GO:0005524
AC149829.2_FG003	Zm00001d048308	45.1025	0.587207	21.7464	19.0233	40.0282	0	0	0	AC149829.2_FGT003	3075	2901	nuclear pore complex protein nup98-nup96-like;OsNucAP1 - Putative Nucleoporin Autopeptidase homologue, expressed	GO:0048864,GO:0046930,GO:0048513,GO:0051790,GO:0031965,GO:0000394,GO:0016043,GO:0009309,GO:0003824,GO:0005643,GO:0015288,GO:0045596,GO:0044743,GO:0010074,GO:0009086,GO:0009870,GO:0009733,GO:0009909,GO:0006406,GO:0006606,GO:0009059
AC149829.2_FG004	Zm00001d048309	0	0	0	0	0	0	0	0	AC149829.2_FGT004	264	90.01	dna binding protein;bHLH family protein, putative, expressed	GO:0009755,GO:0048513,GO:0000795,GO:0034645,GO:0003677,GO:0005654,GO:0003824,GO:0010556,GO:0046983,GO:0030154,GO:0009653,GO:0005737,GO:0006807,GO:0010468,GO:0044238
AC149829.2_FG006	Zm00001d048310	22.5917	0.947598	84.0686	66.9895	25.4575	0.89778	11.2321	1.61146	AC149829.2_FGT006	1287	1113	kelch motif family protein; Galactose oxidase/kelch repeat superfamily protein	GO:0016740,GO:0016567,GO:0006826,GO:0009691,GO:0009062,GO:0050789,GO:0005654,GO:0016787,GO:0042631,GO:0009610,GO:0005777,GO:0015706,GO:0010167,GO:0009409,GO:0032501,GO:0010106,GO:0019375,GO:0015630,GO:0048856,GO:0016036
AC150739.3_FG001	Zm00001d048542	9.59623	2.42875	3.68274	1.91328	5.74857	1.51426	0.749855	0	AC150739.3_FGT001	2443	2269	;DNA binding protein, putative, expressed	GO:0044237,GO:0003677,GO:0005730,GO:0005739,GO:0005654,GO:0016740,GO:0044238,GO:0050896,GO:0016021
AC152495.1_FG002	no unique gene id correspondence	0	0	0.908958	0	0	0	0	0	AC152495.1_FGT002	3897	3723	LRR and NB-ARC domains-containing disease resistance protein; disease resistance protein rga3 isoform x1	GO:0009697,GO:0016021,GO:0016740,GO:0043531,GO:0043234,GO:0012505,GO:0005737,GO:0031090,GO:0005634,GO:0009627,GO:0007275,GO:0015630
AC152495.1_FG003	Zm00001d023327	0	0	0	0	0	0	0	0	AC152495.1_FGT003	4860	4686	disease resistance rpp13-like protein 1 isoform x3;rp1, putative, expressed	GO:0043531,GO:0005737,GO:0031090,GO:0005634,GO:0016740,GO:0009987,GO:0012505,GO:0008152,GO:0009607,GO:0015630,GO:0051704,GO:0043234,GO:0006952,GO:0007275,GO:0016021
AC152495.1_FG010	Zm00001d023318	3.7251	0	0	0.278001	1.54608	0	0	0	AC152495.1_FGT010	3885	3711	LRR and NB-ARC domains-containing disease resistance protein; disease resistance protein rga3 isoform x1	GO:0043531,GO:0005737,GO:0031090,GO:0005634,GO:0016740,GO:0012505,GO:0015630,GO:0009697,GO:0007275,GO:0009627,GO:0016021
AC152495.1_FG011	no unique gene id correspondence	8.92138	0	0	0	4.7566	0	0	0	AC152495.1_FGT011	1368	1194	;expressed protein	GO:0009279,GO:0016021,GO:0003824,GO:0044237
AC152495.1_FG012	Zm00001d023318	2.38669	0	3.46396	0	0	0	0	0	AC152495.1_FGT012	1917	1743	endomembrane-type CA-ATPase 4; calcium-transporting atpase endoplasmic reticulum-type-like	GO:0005783,GO:0050896,GO:0050801,GO:0019829,GO:0006139,GO:0031090,GO:0008080,GO:0016021,GO:0005739,GO:0022890,GO:0009536,GO:0030001,GO:0000166
AC152495.1_FG013	no unique gene id correspondence	0	0	0	0	0	0	0	0	AC152495.1_FGT013	2736	2562	hypothetical protein ZEAMMB73_356046;zinc knuckle family protein, expressed	GO:0051716,GO:0010605,GO:0048869,GO:0016021,GO:0048513,GO:0005488,GO:0006366,GO:0016787,GO:0006810,GO:0009653,GO:0005737,GO:0045893,GO:0045934
AC152495.1_FG015	Zm00001d023319	0	0	0	0	0	0	0	0	AC152495.1_FGT015	1263	1089	rp1-like protein;disease resistance RPP13-like protein 1, putative, expressed	GO:0005737,GO:0031090,GO:0005634,GO:0016740,GO:0065007,GO:0009987,GO:0012505,GO:0043531,GO:0015630,GO:0050896,GO:0007275,GO:0016021
AC152495.1_FG017	Zm00001d023320	0.379279	0.0533769	0.620636	0	0	0	0	0	AC152495.1_FGT017	3222	3048	LRR and NB-ARC domains-containing disease resistance protein; rp1-like protein	GO:0043531,GO:0005737,GO:0031090,GO:0005634,GO:0016740,GO:0009987,GO:0012505,GO:0008152,GO:0015630,GO:0051704,GO:0006952,GO:0009607,GO:0007275,GO:0016021
AC155352.2_FG001	Zm00001d003216	0	0	0	0	0	0	0	0	AC155352.2_FGT001	1266	1092	;GA17271-PA, putative, expressed	GO:0016043,GO:0005739,GO:0044822,GO:0016607,GO:0071013,GO:0008152,GO:0007275
AC155352.2_FG010	no unique gene id correspondence	0	0	226.743	765.334	2.62086	0	0	0	AC155352.2_FGT010	667	493	Bifunctional inhibitor/lipid-transfer protein/seed storage 2S albumin superfamily protein; qltg3-1	GO:0009697,GO:0016021,GO:0010363,GO:0045492,GO:0015706,GO:0006612,GO:0009863,GO:0010413,GO:0006869,GO:0008233,GO:0010167,GO:0005634,GO:0009506,GO:0008289,GO:0009409,GO:0050832,GO:0042742,GO:0009627,GO:0009535,GO:0005576,GO:0043069
AC155376.2_FG002	Zm00001d012157	0	0	0	0	0	0	0	0	AC155376.2_FGT002	786	612	unknown	GO:0044237,GO:0005488
AC155376.2_FG004	Zm00001d012158	2.61388	0.146816	7.2815	0	2.31695	0	0	0	AC155376.2_FGT004	1626	1452	formin homology 1	GO:0032153,GO:0015630,GO:0003824,GO:0005938,GO:0005618,GO:0005634,GO:0051016,GO:0051015,GO:0015629,GO:0007275,GO:0045010,GO:0005886
AC155376.2_FG005	Zm00001d012159	0	0.246896	5.77041	4.04607	3.39616	0	3.34098	0.638502	AC155376.2_FGT005	1446	1272	beta-glucosidase 4-like;Os1bglu4 - beta-glucosidase-like protein without signal sequence, expressed	GO:0022626,GO:0005783,GO:0016021,GO:0050422,GO:0071281,GO:0033956,GO:0071369,GO:0009860,GO:0065007,GO:0047701,GO:0047782,GO:0044724,GO:0009809,GO:0047668,GO:0009744,GO:0050224,GO:0009830,GO:0007030,GO:0030245,GO:0048046,GO:0080082,GO:0080083,GO:0080081,GO:0033907,GO:0009505,GO:0009507,GO:0080079,GO:0071732
AC155377.1_FG001	Zm00001d044303	30.8687	6.67977	11.9556	11.7816	62.5793	4.46396	4.29955	2.59025	AC155377.1_FGT001	5390	5216	unconventional myosin heavy chain;myosin, putative, expressed	GO:0000001,GO:0001750,GO:0043332,GO:0030073,GO:0043025,GO:0042438,GO:0042641,GO:0030318,GO:0048471,GO:0051015,GO:0010072,GO:0030036,GO:0001726,GO:0009630,GO:0048768,GO:0009913,GO:0060151,GO:0045033,GO:0000011,GO:0036187,GO:0031941,GO:0009880,GO:0030141,GO:0010089,GO:0032880,GO:0051643,GO:0032402,GO:0005524,GO:0043197,GO:0009624,GO:0035619,GO:0032432,GO:0048467,GO:0035371,GO:0030050,GO:0090436,GO:…
AC155377.1_FG002	Zm00001d044304	10.6112	4.92517	11.1182	8.12734	8.20051	4.08766	3.73376	0	AC155377.1_FGT002	1521	1347	aspartic proteinase-like protein 2-like;aspartic proteinase-like protein 2 precursor, putative, expressed	GO:0030163,GO:0046658,GO:0009860,GO:0010019,GO:0009505,GO:0006508,GO:0004190,GO:0048046,GO:0006499,GO:0009827,GO:0009507
AC155390.2_FG002	Zm00001d028388	3.18185	0	2.738	0.581055	1.46372	0	0	0	AC155390.2_FGT002	1998	1824	;pentatricopeptide, putative, expressed	GO:0008270,GO:0016740,GO:0080156,GO:0016787,GO:0010087,GO:0005634,GO:0016554,GO:0000963,GO:0005739,GO:0031425,GO:0034976,GO:0009627,GO:0019287,GO:0010588,GO:0009507,GO:0010305
AC155434.2_FG001	Zm00001d022529	0	0	0	0	0	0	0	0	AC155434.2_FGT001	930	756	monoacylglycerol lipase abhd6-a;hydrolase, alpha/beta fold family domain containing protein, expressed	GO:0018775,GO:0050253,GO:0042180,GO:0016042,GO:0009279,GO:0031325,GO:0031090,GO:0018786,GO:0005739,GO:0016740,GO:0048519,GO:0006662,GO:0065008,GO:0006641,GO:0005886,GO:0009507,GO:0033036,GO:0004806,GO:0050896,GO:0031329
AC155434.2_FG003	Zm00001d022528	1.52354	0.760802	9.86311	0	1.084	0	0	0	AC155434.2_FGT003	1665	1491	aspartic proteinase-like isoform x1; Saposin-like aspartyl protease family protein	GO:0044237,GO:0031090,GO:0031410,GO:0006508,GO:0006629,GO:0006950,GO:0009056,GO:0043231,GO:0004190
AC155434.2_FG004	Zm00001d022527	88.5899	0.160134	14.7681	12.179	71.9154	0	3.24709	4.13363	AC155434.2_FGT004	5208	5034	nuclear pore complex protein nup214;EMB1011, putative, expressed	GO:0061024,GO:0007166,GO:0000003,GO:0016020,GO:0004784,GO:0019430,GO:0008270,GO:0016787,GO:0060271,GO:0009888,GO:0006955,GO:0003008,GO:0010604,GO:0007423,GO:0005643,GO:0006357,GO:0006023,GO:0042180,GO:0009791,GO:0010646,GO:0005737,GO:0005507,GO:0055001,GO:0046907,GO:0010629,GO:0031325,GO:0051436,GO:0006094,GO:0005615,GO:0006520,GO:0030182,GO:0006915,GO:0010817,GO:0051173,GO:0007264,GO:0051271,GO:…
AC155434.2_FG005	Zm00001d022526	0	0	0	0	0	0	0	0	AC155434.2_FGT005	1104	930	tpa: myb dna-binding domain superfamily protein;Myb transcription factor, putative, expressed	GO:0000790,GO:0003677,GO:0016043,GO:0003824,GO:0006355,GO:0005737,GO:0070461,GO:0003682,GO:0007275,GO:0042221
AC155434.2_FG006	Zm00001d022525	0	0	0	0	0	0	0	0	AC155434.2_FGT006	1437	1263	c2c2-dof transcription factor;expressed protein	GO:0003677,GO:0005730,GO:0006355
AC155496.2_FG009	Zm00001d013116	64.7215	8.555	31.6601	38.3065	75.0825	8.40029	6.689	6.27288	AC155496.2_FGT009	2820	2646	cullin-4-like isoform x2;cullin, putative, expressed	GO:0071600,GO:0006281,GO:0051533,GO:0048813,GO:0007476,GO:0010182,GO:0061630,GO:0009911,GO:0044704,GO:0031463,GO:0031464,GO:0005827,GO:0005829,GO:0006513,GO:0019005,GO:0000209,GO:0048825,GO:0031625,GO:0010100,GO:0097202,GO:0042787,GO:0045931,GO:0030431,GO:0035118,GO:0009960,GO:0000090,GO:0043149,GO:0090068,GO:0035024,GO:0005634,GO:0048208,GO:0006919,GO:0007095,GO:0007291,GO:0034764,GO:0001745,GO:…
AC155610.2_FG007	Zm00001d042723	0	0	0	0	0	0	0	0	AC155610.2_FGT007	1419	1245	omega-hydroxypalmitate o-feruloyl transferase-like;transferase family protein, putative, expressed	GO:0005783,GO:0044283,GO:0016021,GO:0032787,GO:0006575,GO:0050734,GO:0010345,GO:0034641,GO:0052325,GO:0005634,GO:0044255,GO:0009535,GO:0006520,GO:0042180
AC155610.2_FG009	Zm00001d042725	0	0	0	0	0	0	0	0	AC155610.2_FGT009	204	33.17	;LSM domain containing protein, expressed	GO:0005737,GO:0044265,GO:0016740,GO:0030529,GO:0005654,GO:0008380,GO:0003723,GO:0006397
AC155622.2_FG001	Zm00001d039411	189.43	0.977591	42.386	38.6762	236.118	0	9.3216	9.16926	AC155622.2_FGT001	1194	1020	coatomer subunit alpha-3-like;coatomer alpha subunit, putative, expressed	GO:0030157,GO:0006888,GO:0005615,GO:0006886,GO:0005198,GO:0009987,GO:0006891,GO:0030126,GO:0006890,GO:0003824,GO:0000139
AC155622.2_FG004	Zm00001d039411	16.2618	0	7.11082	0	26.8945	0	0	0	AC155622.2_FGT004	777	603	coatomer subunit alpha-1-like;coatomer alpha subunit, putative, expressed	GO:0005654,GO:0050789,GO:0006888,GO:0044260,GO:0006886,GO:0016043,GO:0016787,GO:0006891,GO:0006890,GO:0050896,GO:0030126,GO:0007275,GO:0030529,GO:0005694,GO:0044238
AC155624.2_FG006	Zm00001d027570	7.60091	7.92104	9.27801	6.31478	14.6856	0	0	0	AC155624.2_FGT006	1973	1799	orphans transcription partial;protein phosphatase 2C, putative, expressed	GO:0006470,GO:0061025,GO:0006984,GO:0044710,GO:0045786,GO:0016021,GO:0010440,GO:0010363,GO:0030968,GO:0048569,GO:0048481,GO:0007346,GO:0007229,GO:0004722,GO:0043169,GO:0005634,GO:0010564,GO:0005739,GO:0043687,GO:0009409,GO:0010200,GO:0042742,GO:0004741,GO:0009536,GO:0009738,GO:0052542,GO:0005886,GO:0009743
AC155624.2_FG011	Zm00001d027573	12.101	2.05183	39.3047	22.0978	20.1244	0	13.6157	9.32822	AC155624.2_FGT011	831	657	uncharacterized protein LOC100275476;expressed protein	GO:0009706,GO:0016021,GO:0005739,GO:0031072,GO:0006139,GO:0006950,GO:0016779
AC159612.1_FG007	Zm00001d013097	3.42002	0	0	0.46943	0	0	0	0	AC159612.1_FGT007	1359	1185	glucan endo- -beta-glucosidase 8-like;glucan endo-1,3-beta-glucosidase precursor, putative, expressed	GO:0009277,GO:0051567,GO:0005773,GO:0009965,GO:0008361,GO:0000911,GO:0009793,GO:0046658,GO:0005576,GO:0048645,GO:0006952,GO:0010015,GO:0006346,GO:0051322,GO:0005634,GO:0009926,GO:0009506,GO:0010075,GO:0048449,GO:0008356,GO:0010584,GO:0016246,GO:0009909,GO:0031048,GO:0009505,GO:0009736,GO:0005975,GO:0042973
AC165171.2_FG002	Zm00001d041958	0	0	0	5.08115	0	0	0	0	AC165171.2_FGT002	1014	840	WRKY DNA-binding protein 49; tpa: wrky dna-binding domain superfamily protein	GO:0005783,GO:0016021,GO:0010033,GO:0051704,GO:0009607,GO:0009941,GO:0043565,GO:0003824,GO:0006950,GO:0006355,GO:0005730,GO:0042729,GO:0003700
AC165178.2_FG004	Zm00001d005760	0	0	14.4234	25.8466	0	0	0	0	AC165178.2_FGT004	1150	976	myb domain protein 30; myb-related protein 306-like	GO:0080090,GO:0042761,GO:0009751,GO:0009617,GO:0080167,GO:0000790,GO:0034645,GO:0000781,GO:0003677,GO:0009753,GO:0003824,GO:0009416,GO:0009414,GO:0009651,GO:0005737,GO:0000123,GO:0010200,GO:0009723,GO:0003682,GO:0031323,GO:0090304,GO:0007275,GO:0009733,GO:0009737,GO:0009739,GO:0030529,GO:0046686,GO:0010118,GO:0009743,GO:0009626
AC166636.1_FG007	Zm00001d028011	0	0	19.2324	11.6315	0	0	0	0	AC166636.1_FGT007	720	546	actin cytoskeleton-regulatory complex protein pan1-like; unknown protein; BEST Arabidopsis thaliana protein match is: unknown protein (TAIR:AT1G78170.1); Has 68 Blast hits to 68 proteins in 13 species: Archae - 0; Bacteria - 0; Metazoa - 0; Fungi - 0; Plants - 64; Viruses - 0; Other Eukaryotes - 4 (source: NCBI BLink).	GO:0005737,GO:0006139,GO:0005634,GO:0032502,GO:0032501,GO:0044267,GO:0060255,GO:0050794,GO:0003824,GO:0005886,GO:0015630
AC166636.1_FG008	Zm00001d028012	0	1.41514	0	5.17309	1.79982	0	0	0	AC166636.1_FGT008	946	772	RAB GTPase homolog H1E; ras-related protein rabh1e-like	GO:0061025,GO:0009697,GO:0006984,GO:0032781,GO:0003924,GO:0030968,GO:0005829,GO:0018125,GO:0009862,GO:0006886,GO:0009860,GO:0005525,GO:0006913,GO:0006891,GO:0006890,GO:0000139,GO:0042147,GO:0010008,GO:0005802,GO:0007275,GO:0009827,GO:0009738,GO:0005886,GO:0007264,GO:0009506,GO:0006499
AC166636.1_FG009	Zm00001d028013	0.761826	0	0	0.680984	0.651587	0	0	0	AC166636.1_FGT009	2623	2449	pumilio homolog chloroplastic-like;pumilio-family RNA binding repeat domain containing protein, expressed	GO:0034645,GO:0019222,GO:0016043,GO:0009536,GO:0005635,GO:0005739,GO:0010467,GO:0050794,GO:0009056,GO:0016070,GO:0003723
AC177831.3_FG004	Zm00001d003635	0	0	0	0	0	0	0	0	AC177831.3_FGT004	1455	1281	;retrotransposon protein, putative, unclassified, expressed	GO:0048468,GO:0007169,GO:0048513,GO:0005096,GO:0008083,GO:0016043,GO:0006810,GO:0009888,GO:0009653,GO:0000122,GO:0005634,GO:0010628,GO:0031328,GO:0030139,GO:0007389,GO:0022414,GO:0051173,GO:0007155,GO:0043547,GO:0005769
AC177833.2_FG001	Zm00001d004454	0	0	0	0	0	0	0	0	AC177833.2_FGT001	750	576	;expressed protein	GO:0007165,GO:0016021,GO:0016740,GO:0016787,GO:0044237,GO:0005488
AC177837.3_FG002	Zm00001d028099	0	0	0	0	0	0	0	0	AC177837.3_FGT002	879	705	unknown	GO:0044237,GO:0030018,GO:0031430,GO:0004672,GO:0055002,GO:0005488
AC177838.2_FG015	Zm00001d027243	2.7112	0	5.2398	0	4.92364	0	7.10132	3.22645	AC177838.2_FGT015	783	609	unknown	GO:0006366,GO:0009890,GO:0005524,GO:0050896,GO:0006355,GO:0030154,GO:0010628,GO:0048544,GO:0031328,GO:0030246,GO:0004672,GO:0048534,GO:0006468,GO:0051172
AC177844.2_FG003	no unique gene id correspondence	0	0	0	0	0	0	0	0	AC177844.2_FGT003	309	135	unknown	GO:0016740,GO:0019028,GO:0010629,GO:0016787,GO:0009888,GO:0050896,GO:0010558,GO:0009790,GO:0061061,GO:0005737,GO:0031327,GO:0051239,GO:0010628,GO:0030098,GO:0031328,GO:0006325,GO:0006357,GO:0051172,GO:0051173
AC177850.2_FG003	Zm00001d027964	0	0	0	0	0	0	0	0	AC177850.2_FGT003	843	669	unknown	GO:0016310,GO:0007165,GO:0044281,GO:0004871,GO:0000166,GO:0016021,GO:0016301,GO:0006464,GO:0009056,GO:0046488
AC177850.2_FG005	Zm00001d027967	21.8775	0.460382	0	12.6637	16.2693	0	0	0	AC177850.2_FGT005	510	336	protein chloroplastic;expressed protein	GO:0044237,GO:0030176,GO:0005488,GO:0003824
AC177860.4_FG002	Zm00001d005540	0	0	0	0	0	0	0	0	AC177860.4_FGT002	1179	1005	protein iq-domain 14-like;methyltransferase domain containing protein, putative, expressed	GO:0044281,GO:0016491,GO:0031090,GO:0044260,GO:0005634,GO:0032259,GO:0005794,GO:0008757,GO:0009507,GO:0044238,GO:0050896,GO:0005740,GO:0005488
AC177890.3_FG005	no unique gene id correspondence	0	0	0	0	0	0	0	0	AC177890.3_FGT005	495	321	unknown	GO:0004252,GO:0016021,GO:0005488,GO:0044267,GO:0006626,GO:0071806,GO:0006508,GO:0008320,GO:0005742
AC177893.3_FG003	Zm00001d006850	0	0	0	0	0	0	0	0	AC177893.3_FGT003	624	450	;trp repressor/replication initiator, putative, expressed	GO:0034641,GO:0007275,GO:0005737,GO:0044260,GO:0016021,GO:0010467,GO:0065007,GO:0016787,GO:0005886,GO:0044238
AC177893.3_FG006	Zm00001d006849	2.89553	0	4.28148	0	2.50347	0	0	0	AC177893.3_FGT006	696	522	unknown	GO:0016571,GO:0008170,GO:0016573,GO:0010558,GO:0006730,GO:0009790,GO:0043687,GO:0045893,GO:0022402,GO:0006357,GO:0045934
AC177897.2_FG002	Zm00001d033503	2.87383	0.296966	4.58455	4.5833	15.5253	0	0	0	AC177897.2_FGT002	1098	924	probable e3 ubiquitin-protein ligase bah1-like 1 isoform x1;expressed protein	GO:0006950,GO:0008270,GO:0005737,GO:0031090,GO:0043161,GO:0005634,GO:0050789,GO:0061630,GO:0000151,GO:0016567,GO:0012505,GO:0016021
AC177897.2_FG022	Zm00001d018696	0	0	0	0	0	0	0	0	AC177897.2_FGT022	1749	1575	l-ascorbate oxidase homolog;L-ascorbate oxidase homolog precursor, putative, expressed	GO:0005737,GO:0016020,GO:0055114,GO:0080167,GO:0032502,GO:0009987,GO:0016722,GO:0009505,GO:0009506,GO:0005507,GO:0005576
AC177897.2_FG029	Zm00001d020864	0	0	0	0	0	0	0	0	AC177897.2_FGT029	561	387	;expressed protein	GO:0007166,GO:0005783,GO:0016021,GO:0007188,GO:0016740,GO:0046872,GO:0019933,GO:0042254,GO:0006810,GO:0005730,GO:0034404,GO:0009124,GO:0003676,GO:0000139,GO:0045762,GO:0006412
AC177899.2_FG009	Zm00001d034933	1.49023	0	0.857484	1.02832	0	0	0	0	AC177899.2_FGT009	2121	1947	pentatricopeptide repeat-containing protein chloroplastic;pentatricopeptide, putative, expressed	GO:0042138,GO:0030529,GO:0006302,GO:0016740,GO:0043234,GO:0080156,GO:0005488,GO:0007062,GO:0016787,GO:0051327,GO:0010087,GO:0005634,GO:0007129,GO:0005739,GO:0007131,GO:0031425,GO:0010588,GO:0010182,GO:0009507,GO:0006312,GO:0010305
AC177899.2_FG012	Zm00001d034930	0.570526	0	0	0	0	0	0	0	AC177899.2_FGT012	1497	1323	tpa: peptidase c48 domain family protein;ulp1 protease family, C-terminal catalytic domain containing protein, expressed	GO:0090304,GO:0044249,GO:0008234,GO:0031410,GO:0070647,GO:0005654,GO:0010467,GO:0006508,GO:0031965,GO:0043687,GO:0050789,GO:0005488
AC177900.4_FG001	no unique gene id correspondence	0	0	0	0	0	0	0	0	AC177900.4_FGT001	363	189	unknown	GO:0006996,GO:0044238,GO:0044237,GO:0051641
AC177905.2_FG001	no unique gene id correspondence	0	0	0	0	0	0	0	0	AC177905.2_FGT001	211	39.09	unknown	GO:0044237,GO:0005488
AC177905.2_FG003	Zm00001d030261	0	0	0	0	0	0	0	0	AC177905.2_FGT003	513	339	unknown	GO:0016787,GO:0006812,GO:0016021,GO:0044237,GO:0005488
AC177908.3_FG002	Zm00001d029516	6.82562	2.24209	16.6242	9.91897	14.6488	2.9399	1.99057	1.57044	AC177908.3_FGT002	2394	2220	transferring glycosyl groups;glycosyl transferase 8 domain containing protein, putative, expressed	GO:0005789,GO:0016926,GO:0019915,GO:0016021,GO:0005774,GO:0009845,GO:0010162,GO:0050826,GO:0051327,GO:0000139,GO:0010417,GO:0033044,GO:0045132,GO:0010228,GO:0005886,GO:0010089,GO:0005739,GO:0009640,GO:0010075,GO:0009933,GO:0005802,GO:0010289,GO:0009793,GO:0050665,GO:0010182,GO:0009909,GO:0031048,GO:0010192,GO:0047262,GO:0005768
AC177908.3_FG003	Zm00001d029514	0	0	0	0	0	0	0	0	AC177908.3_FGT003	732	558	unknown	GO:0006396,GO:0050789,GO:0005488
AC177908.3_FG006	Zm00001d029513	0	0	0	0	0	0	0	0	AC177908.3_FGT006	891	717	unknown	GO:0034645,GO:0032502,GO:0044267,GO:0006810,GO:0050794,GO:0003824,GO:0009056,GO:0050896
AC177911.4_FG005	no unique gene id correspondence	0	0	0	0	0	0	0	0	AC177911.4_FGT005	564	390	asc1-like protein 1;	GO:0008854,GO:0005488,GO:0034645,GO:0019783,GO:0065007,GO:0044267,GO:0006974,GO:0000738
AC177920.3_FG008	no unique gene id correspondence	0	0	0	0	0	0	0	0	AC177920.3_FGT008	597	423	unknown	GO:0044281,GO:0006073,GO:0004672,GO:0005524,GO:0006468,GO:0009057,GO:0009058
AC177922.2_FG002	no unique gene id correspondence	0	0	0	0	0	0	0	0	AC177922.2_FGT002	621	447	unknown	GO:0005488,GO:0005794,GO:0044237,GO:0016021,GO:0004308,GO:0005975,GO:0005618,GO:0043263,GO:0042597
AC177924.2_FG001	Zm00001d003964	0	0	0	0	0	0	0	0	AC177924.2_FGT001	828	654	;expressed protein	GO:0048513,GO:0003677,GO:0005654,GO:0003824,GO:0006355,GO:0046983,GO:0030154,GO:0009653,GO:0005737
AC177924.2_FG003	Zm00001d003966	0	0	0	0	0	0	0	0	AC177924.2_FGT003	336	162	;expressed protein	GO:0030286,GO:0005737,GO:0048646,GO:0032501,GO:0008033,GO:0000166,GO:0016701
AC177926.2_FG003	Zm00001d034743	0	0	0	0	0	0	0	0	AC177926.2_FGT003	657	483	;expressed protein	GO:0016020,GO:0016817,GO:0022607,GO:0035023,GO:0003677,GO:0009653,GO:0043547,GO:0006810,GO:0009888,GO:0009952,GO:0006355,GO:0008021,GO:0070887,GO:0048731,GO:0045934,GO:0051641
AC177930.2_FG001	no unique gene id correspondence	0	0	0	0	0	0	0	0	AC177930.2_FGT001	522	348	unknown	GO:0002700,GO:0051937,GO:0009966,GO:0070647,GO:0016570,GO:0055114,GO:0009790,GO:0006950,GO:0019318,GO:0012501,GO:0010558,GO:0042221,GO:0016491,GO:0009653,GO:0043687,GO:0042180,GO:0045944,GO:0046365,GO:0006096,GO:0048749,GO:0006066
AC177930.2_FG002	no unique gene id correspondence	0	0	0	0	0	0	0	0	AC177930.2_FGT002	432	258	unknown	GO:0003676,GO:0005737,GO:0005730,GO:0080008,GO:0016070,GO:0004527
AC177936.6_FG008	Zm00001d034361	187.544	5.18487	113.4	98.2883	133.282	3.83227	21.7039	20.0639	AC177936.6_FGT008	495	321	cullin-4-like isoform x2;cullin, putative, expressed	GO:0061630,GO:0005737,GO:0080008,GO:0007275,GO:0042787,GO:0050794,GO:0031625
AC177941.3_FG001	no unique gene id correspondence	0	0	0	0	0.55074	0	0	0	AC177941.3_FGT001	2484	2310	TPA: hypothetical protein ZEAMMB73_409676;expressed protein	GO:0016787,GO:0008270,GO:0003676,GO:0019219,GO:0010468,GO:0017119,GO:0000377,GO:0005802,GO:0005768,GO:0006397
AC177941.3_FG006	Zm00001d028466	0	0	0	0	0	0	0	0	AC177941.3_FGT006	732	558	;expressed protein	GO:0044249,GO:0042157,GO:0008278,GO:0006650,GO:0009536,GO:0006464,GO:0000795,GO:0003824,GO:0009059
AC177946.2_FG004	no unique gene id correspondence	0	0	0	0	0	0	0	0	AC177946.2_FGT004	477	303	unknown	GO:0007165,GO:0044237,GO:0005737,GO:0005730,GO:0005813,GO:0030529,GO:0005654,GO:0016740,GO:0046872,GO:0005886,GO:0043234,GO:0006807,GO:0016021
AC177947.2_FG003	no unique gene id correspondence	0	0	0	0	0	0	0	0	AC177947.2_FGT003	612	438	unknown	GO:0007166,GO:0016021,GO:0048518,GO:0060255,GO:0051704,GO:0016757,GO:0035556,GO:0009653,GO:0065008,GO:0050790,GO:0006950,GO:0000139,GO:0010646,GO:0030817,GO:0043687,GO:0007568,GO:0071495,GO:0006486,GO:0043066,GO:0051641
AC182105.3_FG006	Zm00001d050450	0	0	0	0	0	0	0	0	AC182105.3_FGT006	867	693	unknown	GO:0005488,GO:0050896,GO:0006355
AC182413.4_FG002	Zm00001d013073	0	0	0	0	0	0	0	0	AC182413.4_FGT002	681	507	;expressed protein	GO:0048046,GO:0005618,GO:0009698,GO:0016020,GO:0005739,GO:0003824,GO:0005488
AC182439.4_FG004	Zm00001d040493	0	0	0	0	0	0	0	0	AC182439.4_FGT004	330	156	ergosterol biosynthetic protein 28-like;ergosterol biosynthetic protein 28, putative, expressed	GO:0044249,GO:0016491,GO:0006139,GO:0044260,GO:0016021,GO:0065007,GO:0030674,GO:0006694
AC182482.3_FG003	Zm00001d040002	0	0	0	0	0	0	0	0	AC182482.3_FGT003	1656	1482	metal tolerance protein c3;cation efflux family protein, putative, expressed	GO:0010042,GO:0009699,GO:0016021,GO:0031902,GO:0005385,GO:0010043,GO:0015992,GO:0003824,GO:0010264,GO:0000139,GO:0016043,GO:0061088,GO:0010486,GO:0009718,GO:0010224,GO:0071577,GO:0071421,GO:0046688,GO:0030026,GO:0005886,GO:0009744
AC182615.4_FG001	no unique gene id correspondence	0	0	0	0	0	0	0	0	AC182615.4_FGT001	861	687	unknown	GO:0044237,GO:0005488
AC182617.3_FG001	Zm00001d041575	42.648	0.323619	15.8655	13.8246	87.488	1.00882	8.82882	6.88588	AC182617.3_FGT001	1062	888	diaminopimelate epimerase;diaminopimelate epimerase, chloroplast precursor, putative, expressed	GO:0046365,GO:0044262,GO:0009570,GO:0008837,GO:0019318,GO:0006950,GO:0006066,GO:0009089
AC182627.2_FG003	no unique gene id correspondence	0	0	0	0	0	0	0	0	AC182627.2_FGT003	450	276	unknown	GO:0044237,GO:0005488
AC182831.3_FG004	Zm00001d043343	0	0	0	0	0	0	0	0	AC182831.3_FGT004	588	414	unknown	GO:0044237,GO:0005488
AC182838.3_FG006	Zm00001d043255	0	0	2.10778	15.5505	0	0	0	0	AC182838.3_FGT006	372	198	unknown	GO:0000160,GO:0034660,GO:0005524,GO:0043565,GO:0051234,GO:0006355,GO:0008134,GO:0006396
AC183315.4_FG006	Zm00001d040107	10.3162	0	0	3.43394	0	0	0	0	AC183315.4_FGT006	870	696	u-box domain-containing protein 4-like;armadillo/beta-catenin repeat family protein, putative, expressed	GO:0005911,GO:0005737,GO:0032446,GO:0005634,GO:0048513,GO:0043005,GO:0016874,GO:0015630,GO:0006950
AC183319.3_FG001	Zm00001d040304	0	0	0	0	0	0	0	0	AC183319.3_FGT001	522	348	unknown	GO:0006810,GO:0005215,GO:0016021,GO:0044237,GO:0005886
AC183372.4_FG006	no unique gene id correspondence	0	0	0	0	0	0	0	0	AC183372.4_FGT006	813	639	TPA: hypothetical protein ZEAMMB73_672009;	GO:0016491,GO:0007165,GO:0006069,GO:0048519,GO:0006355,GO:0008270
AC183412.5_FG005	no unique gene id correspondence	0.681193	0	0	0	0	0	0	0	AC183412.5_FGT005	3168	2994	TPA: hypothetical protein ZEAMMB73_690989;expressed protein	GO:0008270,GO:0003676,GO:0005737,GO:0075713,GO:0016740,GO:0019058,GO:0019013,GO:0022414,GO:0042025,GO:0006310,GO:0016787,GO:0015074,GO:0005576,GO:0030430
AC183413.3_FG006	Zm00001d015738	0	0	0	0	0	0	0	0	AC183413.3_FGT006	753	579	unknown	GO:0006413,GO:0003743
AC183509.1_FG001	no unique gene id correspondence	0	0	0	0	0	0	0	0	AC183509.1_FGT001	756	582	unknown	GO:0016021,GO:0007165,GO:0016491,GO:0005737,GO:0005634,GO:0071554,GO:0016740,GO:0044238,GO:0016831,GO:0045229
AC183514.3_FG006	Zm00001d042531	0	0	0	0	0	0	0	0	AC183514.3_FGT006	687	513	heterogeneous nuclear ribonucleoprotein 1-like;RNA recognition motif containing protein, putative, expressed	GO:0005789,GO:0044237,GO:0006888,GO:0006886,GO:0030127,GO:0000139,GO:0005488
AC183817.2_FG002	Zm00001d015408	0	0	0	0	0	0	0	0	AC183817.2_FGT002	843	669	unknown	GO:0008270,GO:0065007,GO:0016772,GO:0030388,GO:0022402,GO:0022403,GO:0006096,GO:0006468,GO:0009059,GO:0006996
AC183888.4_FG006	Zm00001d054058	0	0	0	0	0	0	0	0	AC183888.4_FGT006	630	456	thioredoxin h-like protein isoform x1;thioredoxin, putative, expressed	GO:0044267,GO:0009536,GO:0005634,GO:0006662,GO:0005886,GO:0045454,GO:0055114,GO:0005829,GO:0015035
AC183888.4_FG008	Zm00001d054056	0	0	0	0	0	0	0	0	AC183888.4_FGT008	1038	864	hypothetical protein ZEAMMB73_730059;SNF2 family N-terminal domain containing protein, expressed	GO:0006270,GO:0031261,GO:0003677,GO:0009653,GO:0010467,GO:0005656,GO:0006996,GO:0031298,GO:0000790,GO:0007049,GO:0050789,GO:0048731
AC183914.3_FG004	no unique gene id correspondence	0	0	0	0	0	0	0	0	AC183914.3_FGT004	498	324	;retrotransposon protein, putative, unclassified, expressed	GO:0009790,GO:0044283,GO:0006644,GO:0009201,GO:0009260,GO:0009116
AC183915.4_FG001	Zm00001d040645	0	0	0	0	0	0	0	0	AC183915.4_FGT001	660	486	unknown	GO:0005795,GO:0006457,GO:0005783,GO:0000413,GO:0005771,GO:0048513,GO:0003755,GO:0051179,GO:0050896,GO:0009058
AC183927.3_FG004	Zm00001d040770	0	0	0	0	0	0	0	0	AC183927.3_FGT004	768	594	unknown	GO:0002164,GO:0065007,GO:0009792,GO:0006412
AC183928.4_FG001	no unique gene id correspondence	2.342	0	0	0	0	0	0	0	AC183928.4_FGT001	1824	1650	tpa: pentatricopeptide repeat family protein;expressed protein	GO:0044237,GO:0005737,GO:0016021,GO:0016740,GO:0043005,GO:0016787,GO:0005886,GO:0005488
AC183932.3_FG007	Zm00001d013168	1.92948	0.156793	10.9481	10.09	2.17764	0	0	0	AC183932.3_FGT007	2061	1887	;CSLC10 - cellulose synthase-like family C, expressed	GO:0009595,GO:0009697,GO:0009294,GO:0048868,GO:0016021,GO:0048765,GO:0010363,GO:0016759,GO:0009862,GO:0009867,GO:0009932,GO:0047259,GO:0010310,GO:0000139,GO:0009617,GO:0051753,GO:0005634,GO:0007030,GO:0010200,GO:0005802,GO:0071555,GO:0005886,GO:0009506,GO:0009736,GO:0009913,GO:0005768
AC183938.4_FG011	no unique gene id correspondence	0	0	0	5.45627	0	0	0	0	AC183938.4_FGT011	825	651	pre-mrna-splicing factor 38b-like;expressed protein	GO:0008270,GO:0003676,GO:0016605,GO:0005743,GO:0016787,GO:0009059,GO:0006996,GO:0022402,GO:0050789,GO:0006259,GO:0044249,GO:0050896
AC183944.4_FG003	Zm00001d046361	0	0	0	0	0	0	0	0	AC183944.4_FGT003	1740	1566	unknown	GO:0009653,GO:0042729,GO:0048869,GO:0048513,GO:0016787,GO:0044260,GO:0050794,GO:0051179,GO:0016301,GO:0016021
AC183950.2_FG002	Zm00001d012094	0	0	0	0	0	0	0	0	AC183950.2_FGT002	417	243	zinc finger protein azf1-like;ZOS7-07 - C2H2 zinc finger protein, expressed	GO:0048513,GO:0048518,GO:0046872,GO:0003676,GO:0000228,GO:0016604,GO:0006366,GO:0003824,GO:0006355,GO:0030154,GO:0009653,GO:0005737,GO:0000785,GO:0030529,GO:0051172
AC183950.2_FG003	Zm00001d012095	0	0	0	4.81381	0	0	0	0	AC183950.2_FGT003	684	510	histone deacetylase hdt3-like isoform x2;ZOS5-12 - C2H2 zinc finger protein, expressed	GO:0031323,GO:0005730,GO:0046872,GO:0010468,GO:0032502,GO:0032501,GO:0051704,GO:0006351
AC183950.2_FG004	Zm00001d012096	0	0	0	0	0	0	0	0	AC183950.2_FGT004	1566	1392	;harpin-induced protein 1 domain containing protein, expressed	GO:0019226,GO:0005261,GO:0016021,GO:0000166,GO:0046873,GO:0005794,GO:0005231,GO:0006810,GO:0050794,GO:0050896,GO:0005774,GO:0032502,GO:0055082,GO:0009536,GO:0004672,GO:0005886,GO:0007267
AC183950.2_FG005	Zm00001d012097	1.40289	0	0	0	1.85028	0	0.959403	0	AC183950.2_FGT005	1467	1293	hypothetical protein LOC100274616 ;pentatricopeptide (PPR) repeat-containing protein	GO:0016020,GO:0005739,GO:0016740,GO:0016787,GO:0009507,GO:0016070,GO:0005488
AC183968.2_FG001	Zm00001d054112	2.19773	0	0	0	0	0	0	0	AC183968.2_FGT001	831	657	unknown	GO:0005783,GO:0044237,GO:0005488,GO:0055074
AC184112.4_FG010	Zm00001d042237	0	0	0	0	0	0	0	0	AC184112.4_FGT010	675	501	protein lurp-one-related 11-like;DUF567 domain containing protein, putative, expressed	GO:0019509,GO:0004714,GO:0046523,GO:0006446,GO:0055114,GO:0005085,GO:0043547,GO:0005851,GO:0003743,GO:0016798,GO:0016491
AC184116.3_FG001	Zm00001d019773	0	0	0	0	0	0	0	0	AC184116.3_FGT001	684	510	unknown	GO:0044237,GO:0003676,GO:0016740,GO:0071339,GO:0010494,GO:0006810,GO:0016021
AC184127.3_FG003	no unique gene id correspondence	0	0	0	0	0	0	0	0	AC184127.3_FGT003	495	321	unknown	GO:0005525,GO:0003924,GO:0044237
AC184130.4_FG005	Zm00001d053755	0	0	0	0	0	0	0	0	AC184130.4_FGT005	894	720	;fasciclin-like arabinogalactan precursor protein, putative, expressed	GO:0030247,GO:0031225,GO:0005737,GO:0016021,GO:0009987,GO:0003824,GO:0008152,GO:0005886,GO:0050896
AC184130.4_FG012	Zm00001d053751	8.7153	0	7.39127	0	0	0	0	0	AC184130.4_FGT012	1092	918	negative regulator of systemic acquired resistance;SNI1, putative, expressed	GO:0008270,GO:0044212,GO:0016570,GO:0016444,GO:0005634,GO:0045892,GO:0010113
AC184133.3_FG001	Zm00001d046036	0	0	0	0	0	0	0	0	AC184133.3_FGT001	594	420	;cAMP-regulated phosphoprotein 19-related protein	GO:0019208,GO:0005737,GO:0000288,GO:0005634,GO:0016747,GO:0005886,GO:0007049,GO:0016021
AC184164.2_FG004	no unique gene id correspondence	0	0	0	0	0	0	0	0	AC184164.2_FGT004	438	264	zinc finger protein azf3-like;ZOS7-07 - C2H2 zinc finger protein, expressed	GO:0007166,GO:0030154,GO:0003676,GO:0005737,GO:0010646,GO:0010605,GO:0005654,GO:0016740,GO:0031323,GO:0044260,GO:0051234,GO:0044238,GO:0048731
AC184164.2_FG006	Zm00001d043885	0	0	0	0	0	0	0	0	AC184164.2_FGT006	399	225	3-5 exonuclease nucleic acid binding protein;3-5 exonuclease domain-containing protein, putative, expressed	GO:0006950,GO:0090305,GO:0003676,GO:0044710,GO:0009536,GO:0005634,GO:0016043,GO:0016740,GO:0008408,GO:0051716,GO:0009058,GO:0000178,GO:0050789,GO:0006259
AC184169.3_FG001	Zm00001d049379	29.9293	0	1.72288	0	24.0901	0	0	0	AC184169.3_FGT001	615	441	general transcription factor 3c polypeptide 3 isoform x1;tetratricopeptide repeat domain containing protein, expressed	GO:0005488,GO:0016021,GO:0016740,GO:0016787,GO:0050896,GO:0044237,GO:0015031
AC184170.4_FG002	no unique gene id correspondence	0	0	0	0	0	0	0	0	AC184170.4_FGT002	648	474	unknown	GO:0004871,GO:0000166,GO:0023014,GO:0000160,GO:0016020,GO:0016301
AC184171.4_FG002	no unique gene id correspondence	0	0	0	0	0	0	0	0	AC184171.4_FGT002	657	483	unknown	GO:0051641,GO:0004857,GO:0043086,GO:0048869,GO:0016021,GO:0016043,GO:0019054,GO:0048856
AC184172.3_FG001	Zm00001d051539	0	0	0	0	0	0	0	0	AC184172.3_FGT001	600	426	tpa: peptidase c48 domain family protein;ulp1 protease family, C-terminal catalytic domain containing protein, expressed	GO:0043565,GO:0016021,GO:0005739,GO:0051301,GO:0008152,GO:0009507,GO:0007049,GO:0016192,GO:0046907
AC184699.3_FG005	no unique gene id correspondence	1.6715	0	0	0	0.644766	0	0	0	AC184699.3_FGT005	2091	1917	;lycopene epsilon cyclase, chloroplast precursor, putative, expressed	GO:0016705,GO:0044281,GO:0016117,GO:0016021,GO:0005739,GO:0016860,GO:0055114,GO:0009507
AC184764.3_FG003	no unique gene id correspondence	0	0	0	0	0	0	0	0	AC184764.3_FGT003	642	468	;carrier, putative, expressed	GO:0007623,GO:0044237,GO:0046983
AC184764.3_FG006	Zm00001d053148	0	0	0	0	0	0	0	0	AC184764.3_FGT006	723	549	unknown	GO:0044249,GO:0006281,GO:0009059,GO:0006310
AC184765.4_FG005	Zm00001d044025	0	0	0	0	0	0	0	0	AC184765.4_FGT005	1017	843	unknown	GO:0044237,GO:0003824
AC184771.4_FG003	Zm00001d050060	0	0	0	0	0	0	0	0	AC184771.4_FGT003	399	225	unknown	GO:0016021,GO:0048518,GO:0005216,GO:0034220,GO:0005886,GO:0010629,GO:0006355,GO:0010558
AC184775.2_FG002	Zm00001d042083	0	0	0	0	0	0	0	0	AC184775.2_FGT002	1389	1215	;expressed protein	GO:0034645,GO:0003677,GO:0050789,GO:0000723,GO:0005524,GO:0051301,GO:0005886,GO:0007059,GO:0007049,GO:0016021
AC184788.2_FG001	no unique gene id correspondence	0	0	0	0	0	0	0	0	AC184788.2_FGT001	739	565	unknown	GO:0003676,GO:0016607,GO:0005730,GO:0009653,GO:0048869,GO:0048513,GO:0022613,GO:0000166,GO:0004386,GO:0015030,GO:0005681,GO:0006397
AC184789.4_FG002	Zm00001d015928	0	0	0	0	0	0	0	0	AC184789.4_FGT002	825	651	unknown	GO:0032501,GO:0009987,GO:0005488,GO:0008152,GO:0065007,GO:0004386,GO:0051179
AC184794.2_FG003	Zm00001d050456	0	0	0	0	0	0	0	0	AC184794.2_FGT003	1515	1341	probable peptide transporter at1g52190-like;peptide transporter PTR2, putative, expressed	GO:0010351,GO:0009751,GO:0005774,GO:0005794,GO:0043201,GO:0042128,GO:0045492,GO:0015996,GO:0009860,GO:0010542,GO:0015334,GO:0042538,GO:0042939,GO:0000325,GO:0006863,GO:0010167,GO:0043562,GO:0009506,GO:0010098,GO:0019761,GO:0080053,GO:0080052,GO:0080055,GO:0080054,GO:0010106,GO:0009793,GO:0010233,GO:0042938,GO:0005887,GO:0035295,GO:0009624,GO:0010413
AC184831.3_FG003	Zm00001d053938	0	0	0	0	0	0	0	0	AC184831.3_FGT003	885	711	anthocyanidin -o-glucosyltransferase-like;anthocyanidin 5,3-O-glucosyltransferase, putative, expressed	GO:0006950,GO:0005737,GO:0009718,GO:0005634,GO:0009699,GO:0006810,GO:0005886,GO:0042221,GO:0008194,GO:0044238,GO:0016758,GO:0016021
AC184831.3_FG005	Zm00001d053940	0	0	0	0	0	0	0	0	AC184831.3_FGT005	846	672	gata transcription factor family protein;GATA zinc finger domain containing protein, expressed	GO:0008270,GO:0048513,GO:0000228,GO:0006366,GO:0043565,GO:0003824,GO:0050896,GO:0006355,GO:0030154,GO:0005737,GO:0000118,GO:0003700,GO:0048522
AC184831.3_FG008	Zm00001d053940	0	0	0	0	0	0	0	0	AC184831.3_FGT008	846	672	gata transcription factor family protein;GATA zinc finger domain containing protein, expressed	GO:0008270,GO:0048513,GO:0000228,GO:0006366,GO:0043565,GO:0003824,GO:0050896,GO:0006355,GO:0030154,GO:0005737,GO:0000118,GO:0003700,GO:0048522
AC184836.3_FG002	Zm00001d050351	0	0	0	0	0	0	0	0	AC184836.3_FGT002	765	591	unknown	GO:0016020,GO:0000166,GO:0042752,GO:1903377,GO:0016363,GO:0042382,GO:0044822,GO:0045892,GO:0042802
AC184857.2_FG006	Zm00001d013633	0	0	0	0	0	0	0	0	AC184857.2_FGT006	729	555	unknown	GO:0005488,GO:0006366,GO:0032502,GO:0032501,GO:0045892
AC184871.2_FG009	no unique gene id correspondence	0	0	0	0	0	0	0	0	AC184871.2_FGT009	723	549	unknown	GO:0090305,GO:0016021,GO:0016043,GO:0065007,GO:0004519,GO:0050896,GO:0005634
AC185108.3_FG006	Zm00001d021997	0	0	0	0	0	0	0	0	AC185108.3_FGT006	237	63.3	TPA: hypothetical protein ZEAMMB73_339489;retrotransposon protein, putative, unclassified, expressed	GO:0003676,GO:0016021,GO:0050789,GO:0006974,GO:0043412,GO:0019538,GO:0006351,GO:0006259
AC185108.3_FG010	Zm00001d022001	0	0	0	0	0	0	0	0	AC185108.3_FGT010	858	684	hypothetical protein LOC100277763 ;	GO:0016310,GO:0007165,GO:0016592,GO:0009941,GO:0005739,GO:0016772,GO:0016021,GO:0005488
AC185108.3_FG011	Zm00001d022002	0	0	0	0	0	0	0	0	AC185108.3_FGT011	597	423	zinc finger protein zat6-like;ZOS3-11 - C2H2 zinc finger protein, expressed	GO:0055062,GO:0009695,GO:0035264,GO:0042538,GO:0009611,GO:0009612,GO:0048513,GO:0002679,GO:0015630,GO:0009873,GO:0008270,GO:0009414,GO:2000280,GO:0003676,GO:0000228,GO:0016604,GO:0003824,GO:0030154,GO:0009653,GO:0005737,GO:0009753,GO:0045892,GO:0009409,GO:0009644,GO:0006979,GO:0010200,GO:0009793,GO:0009733,GO:0009738,GO:0030529,GO:0000785,GO:0010117,GO:0009743,GO:0009620
AC185122.3_FG009	no unique gene id correspondence	0	0	0	0	0	0	0	0	AC185122.3_FGT009	681	507	unknown	GO:0009790,GO:0044283,GO:0005737,GO:0006139,GO:0016021,GO:0016740,GO:0048518,GO:0016787,GO:0006468,GO:0043687,GO:0044271,GO:0006082,GO:0044106
AC185126.3_FG006	Zm00001d052501	0	0	0	0	0	0	0	0	AC185126.3_FGT006	504	330	e3 ubiquitin-protein ligase rnf181-like;zinc finger, C3HC4 type domain containing protein, expressed	GO:0008270,GO:0000209,GO:0005737,GO:0031090,GO:0043161,GO:0005654,GO:0042787,GO:0031461,GO:0050789,GO:0012505,GO:0061630
AC185130.2_FG004	Zm00001d015172	0	0	0	0	0	0	0	0	AC185130.2_FGT004	849	675	peptidase m48 family protein;peptidase, putative, expressed	GO:0005737,GO:0044267,GO:0044710,GO:0016021,GO:0007275,GO:0048518,GO:0006508,GO:0004222,GO:0050794,GO:0005886,GO:0005488
AC185130.2_FG005	Zm00001d015171	0	0	0	0	0	0	0	0	AC185130.2_FGT005	504	330	peptidase m48 family protein;expressed protein	GO:0009534,GO:0044183,GO:0034645,GO:0009718,GO:0016301,GO:0050794,GO:0034641,GO:0061077,GO:0044238,GO:0050896
AC185217.3_FG004	Zm00001d052600	0	0	0	0	0	0	0	0	AC185217.3_FGT004	780	606	hypothetical protein ZEAMMB73_699296;retrotransposon protein, putative, unclassified, expressed	GO:0030424,GO:0005874,GO:0005737,GO:0032403,GO:0008017,GO:0008013,GO:0006950,GO:0008152,GO:0016055,GO:0030426
AC185217.3_FG007	Zm00001d052603	0	0	0	2.51208	0	0	0	0	AC185217.3_FGT007	774	600	hypothetical protein ZEAMMB73_767719;	GO:0030587,GO:0003676,GO:0016043,GO:0065007,GO:0003824,GO:0006351,GO:0005737,GO:0005887
AC185226.4_FG001	Zm00001d051644	61.843	0.653981	25.7874	20.1537	66.1033	0.737431	4.80841	0.868757	AC185226.4_FGT001	2790	2616	clustered mitochondria isoform x1	GO:0016740,GO:0010636,GO:0005829,GO:0005852,GO:0048312,GO:0003743,GO:0009792,GO:0005634,GO:0005739,GO:0002183,GO:0009507,GO:0005819,GO:0005886
AC185252.4_FG002	no unique gene id correspondence	0	0	0	0	0	0	0	0	AC185252.4_FGT002	564	390	unknown	GO:0003677,GO:0005509,GO:0050896,GO:0050789,GO:0016757,GO:0006259
AC185254.4_FG002	Zm00001d050259	0	0	0	0	0	0	0	0	AC185254.4_FGT002	594	420	abc transporter a family member 7-like;ABC transporter, ATP-binding protein, putative, expressed	GO:0044249,GO:0005856,GO:0044260,GO:0005634,GO:0019219,GO:0010468,GO:0032502,GO:0016787,GO:0006810,GO:0005215,GO:0005886,GO:0050896,GO:0016021,GO:0005488
AC185256.3_FG002	no unique gene id correspondence	0	0	0	0	0	0	0	0	AC185256.3_FGT002	948	774	unknown	GO:0044237,GO:0005488
AC185256.3_FG003	Zm00001d015763	0	0	0	0	0	0	0	0	AC185256.3_FGT003	2394	2220	unknown	GO:0005739,GO:0016740,GO:0065007,GO:0046944,GO:0016616,GO:0023052,GO:0008270
AC185261.4_FG002	no unique gene id correspondence	0	0	0	0	0	0	0	0	AC185261.4_FGT002	465	291	unknown	GO:0044237,GO:0005488
AC185265.3_FG003	Zm00001d053314	0	0	0	0	0	0	0	0	AC185265.3_FGT003	1350	1176	unknown	GO:0006984,GO:0010605,GO:0008270,GO:0003676,GO:0042221,GO:0005634,GO:0045895,GO:0034976,GO:0044267
AC185276.2_FG004	Zm00001d044583	0	0	0	0	0	0	0	0	AC185276.2_FGT004	627	453	unknown	GO:0007409,GO:0010468
AC185276.2_FG006	Zm00001d044581	0	0	0	0	0	0	0	0	AC185276.2_FGT006	250	76.08	condensin complex subunit 2;	GO:0000087,GO:0090304,GO:0044260,GO:0050789,GO:0000796,GO:0007076
AC185281.5_FG006	Zm00001d015488	0	0	0	0	0	0	0	0	AC185281.5_FGT006	624	450	hypothetical protein ZEAMMB73_025406;	GO:0003677,GO:0016491,GO:0016021,GO:0051641,GO:0000279,GO:0050794,GO:0055114,GO:0016070,GO:0009706,GO:0000226
AC185300.4_FG002	Zm00001d053522	0	0.113415	3.11801	3.14507	0	0	0	0	AC185300.4_FGT002	1077	903	;unknown protein; Has 75 Blast hits to 75 proteins in 23 species: Archae - 0; Bacteria - 0; Metazoa - 0; Fungi - 0; Plants - 53; Viruses - 17; Other Eukaryotes - 5 (source: NCBI BLink).	GO:0000151,GO:0005737,GO:0016462,GO:0005654,GO:0016740,GO:0005886,GO:0044237,GO:0016021
AC185305.3_FG003	Zm00001d049946	0	0	0	0	0	0	0	0	AC185305.3_FGT003	240	66.23	unknown	GO:0044237,GO:0005488
AC185415.3_FG005	Zm00001d006307	3.87047	0.28022	3.56273	9.6687	4.61452	0	0	0	AC185415.3_FGT005	1473	1299	transcription initiation factor tfiid subunit 15-like; TBP-associated factor 15	GO:0008270,GO:0005737,GO:0005654,GO:0010467,GO:0005694,GO:0000166,GO:0050794,GO:0003824,GO:0009058,GO:0016070,GO:0050896,GO:0003723,GO:0007275
AC185422.3_FG005	Zm00001d051305	0	0	0	0	0	0	0	0	AC185422.3_FGT005	747	573	cysteine-rich repeat secretory protein 15-like;cysteine-rich repeat secretory protein 15 precursor, putative, expressed	GO:0046739,GO:0004674,GO:0016021,GO:0000166,GO:0080167,GO:0046658,GO:0042742,GO:0010497,GO:0006863,GO:0009505,GO:0009506,GO:0006468,GO:0006914,GO:0005576
AC185427.5_FG004	Zm00001d016064	0	0	0	0	0	0	0	0	AC185427.5_FGT004	480	306	unknown	GO:0006807,GO:0016491,GO:0044260,GO:0010467,GO:0010181,GO:0050794,GO:0055114,GO:0044238
AC185443.3_FG004	Zm00001d053314	0	0	0	0	0	0	0	0	AC185443.3_FGT004	1974	1800	unknown	GO:0006984,GO:0010605,GO:0008270,GO:0003676,GO:0042221,GO:0005634,GO:0045895,GO:0034976,GO:0044267
AC185460.3_FG004	Zm00001d017189	0	0	0	0	0	0	0	0	AC185460.3_FGT004	930	756	ring zinc finger domain superfamily protein;zinc finger, C3HC4 type domain containing protein, expressed	GO:0008270,GO:0005737,GO:0031090,GO:0050789,GO:0005654,GO:0032446,GO:0003824,GO:0012505,GO:0000151
AC185466.3_FG001	Zm00001d052245	3.17837	0	2.47874	0	10.3402	0	0	0	AC185466.3_FGT001	606	432	exocyst complex component sec6 isoform x2;SEC6, putative, expressed	GO:0003677,GO:0000145,GO:0006887,GO:0016043,GO:0016070,GO:0005730,GO:0007190,GO:0034645,GO:0009653,GO:0044247,GO:0016779,GO:0006974,GO:0048731,GO:0010468,GO:0043625
AC185471.3_FG005	Zm00001d051789	0	5.96295	0	0	0	0	0	0	AC185471.3_FGT005	778	604	microtubule motor;dynein light chain type 1 domain containing protein, expressed	GO:0007275,GO:0005875,GO:0016787,GO:0007017,GO:0006996
AC185473.3_FG005	Zm00001d051487	3.70806	0	0	0	0	0	0	0	AC185473.3_FGT005	342	168	hypothetical protein ZEAMMB73_490967;	GO:0044282,GO:0044262,GO:0016787,GO:0019318,GO:0050896,GO:0006355,GO:0005739,GO:0048731,GO:0006066,GO:0042180
AC185475.3_FG001	no unique gene id correspondence	0	0	0	0	0	0	0	0	AC185475.3_FGT001	621	447	unknown	GO:0044249,GO:0016021,GO:0006508,GO:0051186,GO:0051179,GO:0055114,GO:0008610,GO:0042180
AC185478.4_FG005	Zm00001d052238	0	0	0	0	0	0	0	0	AC185478.4_FGT005	765	591	;expressed protein	GO:0016607,GO:0009507,GO:0006396,GO:0005488
AC185478.4_FG007	no unique gene id correspondence	0	0	0	0	0	0	0	0	AC185478.4_FGT007	495	321	;retrotransposon protein, putative, unclassified, expressed	GO:0009790,GO:0044283,GO:0006644,GO:0009201,GO:0009260,GO:0009116,GO:0005975
AC185487.4_FG001	Zm00001d017589	0	0	0	0	0	0	0	0	AC185487.4_FGT001	405	231	unknown	GO:0009897,GO:0044237,GO:0005925,GO:0070062,GO:0004725,GO:0005488
AC185500.3_FG001	no unique gene id correspondence	0	0	0	0	0	0	0	0	AC185500.3_FGT001	564	390	unknown	GO:0004872,GO:0007275,GO:0016020,GO:0016620,GO:0005509,GO:0044237
AC185501.3_FG001	Zm00001d052120	0	0	0	0	0	0	0	0	AC185501.3_FGT001	510	336	kinesin heavy chain-like protein;kinesin motor domain containing protein, putative, expressed	GO:0005871,GO:0005874,GO:0006139,GO:0048869,GO:0016043,GO:0005524,GO:0050794,GO:0007018,GO:0003777,GO:0048731
AC185501.3_FG006	Zm00001d052131	5.19978	0	0	0	3.55504	0	0	0	AC185501.3_FGT006	420	246	protein nrde2 homolog isoform x1;expressed protein	GO:0006996,GO:0071013,GO:0051234,GO:0006397
AC185504.4_FG002	no unique gene id correspondence	0	0	0	0	0	0	0	0	AC185504.4_FGT002	555	381	unknown	GO:0044237,GO:0005488
AC185522.2_FG002	no unique gene id correspondence	0	0	0	0	0	0	0	0	AC185522.2_FGT002	450	276	unknown	GO:0046907,GO:0009987,GO:0003824,GO:0008152,GO:0065007
AC185530.2_FG004	Zm00001d050817	0	0	0	0	0	0	0	0	AC185530.2_FGT004	879	705	unknown	GO:0000160,GO:0016020,GO:0000166,GO:0023014,GO:0006950,GO:0006355,GO:0018106,GO:0004871,GO:0004673
AC185586.4_FG003	Zm00001d050366	0	0	0	0	0	0	0	0	AC185586.4_FGT003	366	192	unknown	GO:0030154,GO:0007165,GO:0016043,GO:0003676,GO:0042221,GO:0016021,GO:0006810,GO:0031323,GO:0006351,GO:0048731
AC185587.3_FG003	Zm00001d031896	0	0	0	0	0	0	0	0	AC185587.3_FGT003	714	540	acyl-activating enzyme 11;AMP-binding domain containing protein, expressed	GO:0008270,GO:0048518,GO:0000790,GO:0016779,GO:0006355,GO:0032044,GO:0007275,GO:0000775
AC185588.2_FG002	no unique gene id correspondence	4.28605	0	0	0	2.62618	0	0	0	AC185588.2_FGT002	684	510	;expressed protein	GO:0006383,GO:0055114,GO:0003676,GO:0006366,GO:0020037,GO:0006354,GO:0006355,GO:0004601,GO:0005634,GO:0006979,GO:0006461
AC185593.3_FG003	Zm00001d029802	0	0	0	0	0	0	0	0	AC185593.3_FGT003	384	210	;expressed protein	GO:0023052,GO:0016021,GO:0050794,GO:0008152,GO:0005886,GO:0050896,GO:0005622,GO:0048367
AC185605.3_FG003	no unique gene id correspondence	0	0	0	0	0	0	0	0	AC185605.3_FGT003	453	279	unknown	GO:0005874,GO:0016020,GO:0005777,GO:0005739,GO:0042803,GO:0032501,GO:0003924,GO:0032787,GO:0044255,GO:0043234,GO:0005829,GO:0005525
AC185610.3_FG001	Zm00001d033243	0	0	0	0	0	0	0	0	AC185610.3_FGT001	336	162	unknown	GO:0000166,GO:0046872,GO:0043234,GO:0005856,GO:0005654,GO:0006355,GO:0005737,GO:0005886,GO:0016874,GO:0006412
AC185611.3_FG001	Zm00001d032023	0	0	0	0	0	0	0	0	AC185611.3_FGT001	324	150	;acanthoscurrin-1 precursor, putative, expressed	GO:0044237,GO:0005739,GO:0005509,GO:0031902,GO:0030665,GO:0005840,GO:0005802,GO:0000139,GO:0015031,GO:0016021
AC185623.4_FG010	Zm00001d051515	0	0	0	0	0	0	0	0	AC185623.4_FGT010	261	87.02	unknown	GO:0000794,GO:0003677,GO:0016787,GO:0006950,GO:0022890,GO:0006351,GO:0005730,GO:0015672,GO:0030003
AC185623.4_FG012	Zm00001d051517	0	0	0	0	0	0	0	0	AC185623.4_FGT012	891	717	unknown	GO:0048468,GO:0008270,GO:0007169,GO:0043067,GO:0006278,GO:0042692,GO:0003676,GO:0016573,GO:0048646,GO:0009888,GO:0045165,GO:0006355,GO:0009790,GO:0070887,GO:0005634,GO:0006508,GO:0007507,GO:0045595,GO:0051253,GO:0010629,GO:0008284,GO:0015074,GO:0022414,GO:0051179,GO:0006310,GO:0007399
AC185628.3_FG010	no unique gene id correspondence	0	0	0	0	0	0	0	0	AC185628.3_FGT010	771	597	unknown	GO:0006139,GO:0044260,GO:0016021,GO:0051879,GO:0006950,GO:0007165
AC185642.4_FG001	no unique gene id correspondence	0	0	0	0	0	0	0	0	AC185642.4_FGT001	327	153	;AGAP000425-PA, putative, expressed	GO:0005789,GO:0005730,GO:0005739,GO:0005654,GO:0004672,GO:0048518,GO:0050794,GO:0009058,GO:0044238,GO:0034641,GO:0016021
AC185648.3_FG007	Zm00001d016762	0	0	0	0	0	0	0	0	AC185648.3_FGT007	1341	1167	hypothetical protein ZEAMMB73_641413;expressed protein	GO:0030173,GO:0016740,GO:0050789,GO:0016787,GO:0005886,GO:0044255,GO:0044249,GO:0050896,GO:0030176,GO:0005488
AC185649.2_FG003	no unique gene id correspondence	0	0	0	0	0	0	0	0	AC185649.2_FGT003	339	165	;AGAP000425-PA, putative, expressed	GO:0005783,GO:0006635,GO:0005794,GO:0016491,GO:0005730,GO:0005739,GO:0005654,GO:0016740,GO:0065007,GO:0042180,GO:0016021,GO:0005488
AC185655.3_FG004	Zm00001d003341	0	0	0	0	0	0	0	0	AC185655.3_FGT004	1419	1245	PREDICTED: uncharacterized protein LOC103648578;ZOS2-13 - C2H2 zinc finger protein, expressed	GO:0048513,GO:0046872,GO:0003676,GO:0000228,GO:0016604,GO:0003824,GO:0050896,GO:0006355,GO:0030154,GO:0009653,GO:0005737,GO:0000785,GO:0030529,GO:0015630
AC185655.3_FG005	Zm00001d003342	0	0	0	0	0	0	0	0	AC185655.3_FGT005	1518	1344	PREDICTED: uncharacterized protein LOC103648579;ZOS4-08 - C2H2 zinc finger protein, expressed	GO:0048513,GO:0046872,GO:0003676,GO:0000228,GO:0016604,GO:0003824,GO:0050896,GO:0006355,GO:0030154,GO:0009653,GO:0005737,GO:0000785,GO:0030529,GO:0015630
AC185656.3_FG002	Zm00001d014905	0	0	0	0	0	0	0	0	AC185656.3_FGT002	378	204	unknown	GO:0015992,GO:0046034,GO:0009152,GO:0034220,GO:0034404
AC185660.3_FG003	Zm00001d051712	0	0	0	0	0	0	0	0	AC185660.3_FGT003	339	165	;AGAP000425-PA, putative, expressed	GO:0005783,GO:0016491,GO:0005730,GO:0005739,GO:0005654,GO:0016740,GO:0032501,GO:0051179,GO:0042180,GO:0044238,GO:0034641,GO:0016021,GO:0005488
AC186009.3_FG001	no unique gene id correspondence	0	0	0	0	0	0	0	0	AC186009.3_FGT001	882	708	hydroquinone glucosyltransferase;UDP-glucoronosyl/UDP-glucosyl transferase, putative, expressed	GO:0044238,GO:0070887,GO:0044237,GO:0019838,GO:0006950,GO:0016758
AC186013.3_FG001	Zm00001d019778	0	0	0	0	0	0	0	0	AC186013.3_FGT001	720	546	unknown	GO:0044237,GO:0005488
AC186145.3_FG002	no unique gene id correspondence	0	0	0	0	0	0	0	0	AC186145.3_FGT002	759	585	tpa: ring zinc finger domain superfamily partial;zinc finger, C3HC4 type domain containing protein, expressed	GO:0033044,GO:0042138,GO:0008270,GO:0007062,GO:0045132,GO:0007131
AC186147.3_FG008	Zm00001d051681	0	0	0	0	0	0	0	0	AC186147.3_FGT008	1335	1161	galactomannan galactosyltransferase 1-like;glycosyltransferase, putative, expressed	GO:0005783,GO:0008378,GO:0009969,GO:0016021,GO:0009612,GO:0048513,GO:0048767,GO:0033843,GO:0048646,GO:0006629,GO:0035252,GO:0000139,GO:0010214,GO:0043481,GO:0019761,GO:0010200,GO:0009932,GO:0005802,GO:0016138,GO:0009825,GO:0010817,GO:0009743,GO:0009913,GO:0005768
AC186156.3_FG004	Zm00001d051985	0	0	0	0	0	0	0	0	AC186156.3_FGT004	612	438	unknown	GO:0042626,GO:0016021,GO:0005524,GO:0055085,GO:0044237
AC186156.3_FG005	Zm00001d051983	0	0	0	0	0	0	0	0	AC186156.3_FGT005	612	438	unknown	GO:0017124,GO:0006508,GO:0004222,GO:0005886,GO:0044237,GO:0008270
AC186164.3_FG001	Zm00001d053443	0	0	0	0	0	0	0	0	AC186164.3_FGT001	504	330	unknown	GO:0007165,GO:0016021,GO:0016272,GO:0005488,GO:0005665,GO:0003824,GO:0006351,GO:0005730,GO:0005743,GO:0009424
AC186166.3_FG008	Zm00001d012910	0	0	0	0	0	0	0	0	AC186166.3_FGT008	705	531	heavy metal-associated domain containing expressed;heavy-metal-associated domain-containing protein, putative, expressed	GO:0044237,GO:0016820,GO:0031410,GO:0016021,GO:0005739,GO:0046872,GO:0008324,GO:0009507,GO:0000139,GO:0030001
AC186189.3_FG004	Zm00001d034287	0	0	0	0	0	0	0	0	AC186189.3_FGT004	693	519	unknown	GO:0048869,GO:0048513,GO:0016817,GO:0009891,GO:0003677,GO:0005524,GO:0010628,GO:0006357,GO:0045935
AC186189.3_FG005	Zm00001d034289	0	0	0	0	0	0	0	0	AC186189.3_FGT005	690	516	unknown	GO:0006810,GO:0016021,GO:0044237,GO:0016740,GO:0005488
AC186195.4_FG001	no unique gene id correspondence	0	0	0	0	0	0	0	0	AC186195.4_FGT001	1794	1620	serine arginine repetitive matrix protein 2-like;expressed protein	GO:0044237,GO:0005488,GO:0016787,GO:0017119,GO:0005802,GO:0005768
AC186231.4_FG002	Zm00001d031878	0	0	0	0	0	0	0	0	AC186231.4_FGT002	840	666	;TsetseEP precursor, putative, expressed	GO:0006807,GO:0044237,GO:0005737,GO:0005634,GO:0016020,GO:0016772,GO:0005488
AC186233.3_FG007	Zm00001d027657	0	0	0	0	0.396141	0	0	0	AC186233.3_FGT007	2424	2250	TPA: hypothetical protein ZEAMMB73_919102;retrotransposon protein, putative, unclassified, expressed	GO:0034645,GO:0016787,GO:0008270,GO:0003676,GO:0005737,GO:0019013,GO:0010468,GO:0050794,GO:0042025,GO:0016070,GO:0050896,GO:0005576,GO:0030430
AC186283.4_FG002	Zm00001d030182	0	0	0	0	0	0	0	0	AC186283.4_FGT002	510	336	TPA: hypothetical protein ZEAMMB73_987515;	GO:0016043,GO:0016021,GO:0006810,GO:0032502,GO:0032501,GO:0005215,GO:0006355
AC186284.3_FG007	no unique gene id correspondence	2.87958	0	0	0	2.46327	0	0	0	AC186284.3_FGT007	1659	1485	;expressed protein	GO:0044237,GO:0009279,GO:0016021,GO:0006810,GO:0005488
AC186287.7_FG005	Zm00001d052035	0	0	0	0	0	0	0	0	AC186287.7_FGT005	1473	1299	rna polymerase ii c-terminal domain phosphatase-like 4-like;NLI interacting factor-like phosphatase, putative, expressed	GO:0016591,GO:0051716,GO:0016740,GO:0010033,GO:0008022,GO:0009651,GO:0008420,GO:0070940,GO:0005743,GO:0005819,GO:0005694,GO:0006259
AC186309.3_FG002	Zm00001d014288	0	0	0	0	0	0	0	0	AC186309.3_FGT002	1101	927	unknown	GO:0016021,GO:0048513,GO:0006171,GO:0009975,GO:0048188,GO:0009124,GO:0065008,GO:0003008,GO:0006950,GO:0016070,GO:0016772,GO:0015074,GO:0046068,GO:0034404,GO:0060341,GO:0031323,GO:0016849,GO:0010468,GO:0044267,GO:0006023,GO:0042221
AC186309.3_FG006	no unique gene id correspondence	0	0	0	0	0	0	0	0	AC186309.3_FGT006	696	522	unknown	GO:0044237,GO:0005488
AC186310.4_FG004	no unique gene id correspondence	0	0	0	0	0	0	0	0	AC186310.4_FGT004	1977	1803	hypothetical protein ZEAMMB73_980777;expressed protein	GO:0042578,GO:0044237,GO:0009279,GO:0016021,GO:0006810,GO:0007623,GO:0009605
AC186322.4_FG003	Zm00001d032149	0	0	0	0	0	0	0	0	AC186322.4_FGT003	747	573	mate efflux family protein;MATE efflux family protein, putative, expressed	GO:0006855,GO:0044283,GO:0016021,GO:0015238,GO:0015297,GO:0008324,GO:0044238,GO:0044237
AC186322.4_FG005	Zm00001d032151	0	0	0	0	0	0	0	0	AC186322.4_FGT005	966	792	unknown	GO:0008270,GO:0016575,GO:0030869,GO:0031934,GO:0006342,GO:0017136,GO:0005724,GO:0000775,GO:0070403
AC186329.3_FG006	Zm00001d003642	0	0	0	0	0	0	0	0	AC186329.3_FGT006	453	279	unknown	GO:0008483,GO:0050794,GO:0051179,GO:0044238,GO:0044249,GO:0043170,GO:0048731
AC186337.3_FG003	Zm00001d002892	0	0	0	0	0	0	0	0	AC186337.3_FGT003	477	303	unknown	GO:0005524,GO:0046901,GO:0004326,GO:0045893,GO:0006357
AC186375.3_FG001	Zm00001d037202	0	0	0	0	0	0	0	0	AC186375.3_FGT001	717	543	unknown	GO:0090304,GO:0009536,GO:0044260,GO:0005634,GO:0000166,GO:0004386,GO:0005886,GO:0050896,GO:0050789,GO:0016021
AC186404.3_FG002	Zm00001d009563	0	0	0	0	0	0	0	0	AC186404.3_FGT002	504	330	unknown	GO:0005795,GO:0005488,GO:0016491,GO:0016021,GO:0050789,GO:0006810,GO:0032502,GO:0032501,GO:0009987,GO:0008152,GO:0000139
AC186406.4_FG006	Zm00001d035418	0	0	0	0	0	0	0	0	AC186406.4_FGT006	2073	1899	unknown	GO:0005874,GO:0051301,GO:0005737,GO:0031514,GO:0050789,GO:0016740,GO:0007049,GO:0048513,GO:0044238,GO:0048870,GO:0044237,GO:0043170
AC186408.5_FG005	no unique gene id correspondence	0	0	0	0	0	0	0	0	AC186408.5_FGT005	780	606	unknown	GO:0044237,GO:0005730,GO:0042254,GO:0016787,GO:0032039,GO:0009058,GO:0005886,GO:0009507,GO:0016772,GO:0016021,GO:0005488
AC186412.4_FG011	Zm00001d033974	0	0	0	0	0	0	0	0	AC186412.4_FGT011	744	570	unknown	GO:0016021,GO:0016740,GO:0003008,GO:0010033,GO:0032944,GO:0044260,GO:0002768,GO:0016787,GO:0006954,GO:0032101,GO:0030154,GO:0030832,GO:0051704,GO:0019219,GO:0009058,GO:0030100,GO:0048522
AC186417.3_FG004	no unique gene id correspondence	0	0	0	0	0	0	0	0	AC186417.3_FGT004	609	435	unknown	GO:0000023,GO:0019252,GO:0009507,GO:0019288,GO:0005488
AC186417.3_FG006	no unique gene id correspondence	0	0	0	0	0	0	0	0	AC186417.3_FGT006	654	480	unknown	GO:0044237,GO:0005488
AC186424.4_FG009	no unique gene id correspondence	0	0	0	0	0	0	0	0	AC186424.4_FGT009	423	249	unknown	GO:0003676,GO:0005737,GO:0005634,GO:0046872,GO:0015672,GO:0006139,GO:0055085,GO:0016772,GO:0030001,GO:0016021
AC186431.5_FG001	no unique gene id correspondence	0	0	0	0	0	0	0	0	AC186431.5_FGT001	639	465	unknown	GO:0044237,GO:0000166,GO:0016772,GO:0055114
AC186433.4_FG001	no unique gene id correspondence	0	0	0	0	0	0	0	0	AC186433.4_FGT001	612	438	unknown	GO:0032502,GO:0044238,GO:0032501,GO:0044237,GO:0050794,GO:0022414,GO:0005488
AC186493.4_FG002	no unique gene id correspondence	0	0	0	0	1.37519	0	0	0	AC186493.4_FGT002	1857	1683	unknown	GO:0044237,GO:0005737,GO:0016021,GO:0016787,GO:0006810,GO:0009058,GO:0005488
AC186500.3_FG001	no unique gene id correspondence	0	0	0	0	0	0	0	0	AC186500.3_FGT001	690	516	hypothetical protein ZEAMMB73_537196;copper methylamine oxidase precursor, putative, expressed	GO:0005507,GO:0005794,GO:0009308,GO:0044260,GO:0008131,GO:0048038,GO:0009056,GO:0055114,GO:0044238,GO:0034641
AC186506.3_FG001	Zm00001d030816	0	0	0	0	0	0	0	0	AC186506.3_FGT001	417	243	unknown	GO:0019898,GO:0044237,GO:0070062,GO:0007626,GO:0035176,GO:0006623,GO:0031045,GO:0007399,GO:0045053,GO:0005488
AC186512.3_FG007	no unique gene id correspondence	10.2116	17.4426	28.5688	19.5933	12.3276	12.506	7.53849	9.62026	AC186512.3_FGT007	969	795	unknown	GO:0016597,GO:0016021,GO:0005829,GO:0035556,GO:0009570,GO:0016491,GO:0007275,GO:0006520,GO:0022857,GO:0006207,GO:0048522,GO:0004070
AC186519.4_FG002	no unique gene id correspondence	0	0	0	0	0	0	0	0	AC186519.4_FGT002	381	207	;OsSAUR15 - Auxin-responsive SAUR gene family member	GO:0016491,GO:0005730,GO:0048513,GO:0065007,GO:0009987,GO:0009733,GO:0051234,GO:0009507,GO:0044238,GO:0043170
AC186524.3_FG005	Zm00001d031233	0	0	0	0	0	0	0	0	AC186524.3_FGT005	597	423	;HMG1/2, putative, expressed	GO:0010605,GO:0048513,GO:0043234,GO:0003677,GO:0000228,GO:0016043,GO:0005654,GO:0050896,GO:0006357,GO:0030154,GO:0005739,GO:0048523,GO:0048522
AC186524.3_FG006	Zm00001d031234	0	0	0	0	0	0	0	0	AC186524.3_FGT006	477	303	unknown	GO:0044237,GO:0005488
AC186563.4_FG004	no unique gene id correspondence	0	0	0	0	0	0	0	0	AC186563.4_FGT004	282	108	unknown	GO:0006875,GO:0016020,GO:0070887,GO:0019222,GO:0004871,GO:0007166,GO:0042098,GO:0006810,GO:0051249,GO:0051239,GO:0009605,GO:0006950,GO:0043170,GO:0005102
AC186577.3_FG006	Zm00001d035020	0	0	0	0	0	0	0	0	AC186577.3_FGT006	723	549	cell wall vacuolar inhibitor of fructosidase 2-like;invertase/pectin methylesterase inhibitor family protein, putative, expressed	GO:0019222,GO:0004857,GO:0043086,GO:0005618,GO:0016043,GO:0080167,GO:0030599,GO:0044237,GO:0005773,GO:0005488
AC186579.3_FG007	Zm00001d011883	0	0	0	0	0	0	0	0	AC186579.3_FGT007	759	585	ring finger protein 150;RING-H2 finger protein, putative, expressed	GO:0008270,GO:0000209,GO:0005737,GO:0031090,GO:0043161,GO:0005634,GO:0042787,GO:0000151,GO:0050789,GO:0012505,GO:0061630
AC186581.3_FG003	Zm00001d019558	0	0	0	0	0	0	0	0	AC186581.3_FGT003	549	375	unknown	GO:0050896,GO:0055085,GO:0050794,GO:0016021,GO:0022857,GO:0008152,GO:0023052
AC186583.3_FG004	Zm00001d035985	0	0	0	0	0	0	0	0	AC186583.3_FGT004	771	597	unknown	GO:0034645,GO:0005737,GO:0005635,GO:0000922,GO:0000776,GO:0016363,GO:0042803,GO:0032502,GO:0000278,GO:0008134,GO:0007059,GO:0044238,GO:0034641,GO:0045502
AC186585.4_FG002	Zm00001d035425	0	0	0	0	0	0	0	0	AC186585.4_FGT002	615	441	peptidyl-trna mitochondrial-like isoform x2;peptidyl-tRNA hydrolase, mitochondrial precursor protein, putative, expressed	GO:0042180,GO:0044283,GO:0008610,GO:0004045,GO:0032787,GO:0044255,GO:0009507,GO:0006412
AC186590.3_FG005	Zm00001d036645	0	0	0	0	0	0	0	0	AC186590.3_FGT005	450	276	unknown	GO:0016021,GO:0003887,GO:0019038,GO:0032501,GO:0006281,GO:0050789,GO:0023052,GO:0003684,GO:0071897
AC186590.3_FG006	Zm00001d036644	0	0	0	0	0	0	0	0	AC186590.3_FGT006	450	276	unknown	GO:0016021,GO:0003887,GO:0019038,GO:0032501,GO:0006281,GO:0050789,GO:0023052,GO:0003684,GO:0071897
AC186592.3_FG002	no unique gene id correspondence	0.899556	0	0	0	2.07526	0	0	0	AC186592.3_FGT002	2616	2442	hypothetical protein ZEAMMB73_720048;expressed protein	GO:0008270,GO:0003676,GO:0005737,GO:0075713,GO:0016021,GO:0019058,GO:0032502,GO:0022414,GO:0006310,GO:0003824,GO:0019867,GO:0015074,GO:0004872
AC186592.3_FG003	Zm00001d036221	0	0	0	0	0	0	0	0	AC186592.3_FGT003	495	321	unknown	GO:0007165,GO:0048869,GO:0016021,GO:0032446,GO:0010033,GO:0009719,GO:0003824,GO:0005643,GO:0010558,GO:0005886,GO:0005739,GO:0005509,GO:0043687,GO:0045893,GO:0006325,GO:0009507
AC186602.4_FG003	Zm00001d030047	0	0	0	0	0	0	0	0	AC186602.4_FGT003	576	402	;expressed protein	GO:0005634,GO:0004672,GO:0006468,GO:0000166,GO:0006351
AC186603.6_FG003	Zm00001d030976	0	0	3.66006	0	0	0	0	0	AC186603.6_FGT003	1449	1275	cyt-p450 monooxygenase;cytochrome P450, putative, expressed	GO:0044550,GO:0009684,GO:0005789,GO:0055114,GO:0050593,GO:0020037,GO:0042631,GO:0016099,GO:0005634,GO:0005506,GO:0032502,GO:0005618,GO:0019375,GO:0031966,GO:0009507
AC186606.4_FG003	Zm00001d031272	0	0.290241	0	0	0	0	0	0	AC186606.4_FGT003	907	733	bzip protein;bZIP transcription factor domain containing protein, expressed	GO:0005783,GO:0000228,GO:0006950,GO:0043412,GO:0006355,GO:0046982,GO:0009791,GO:0043565,GO:0042803,GO:0006996,GO:0005604,GO:0003700
AC186611.4_FG005	Zm00001d010444	0	0	0	0	0	0	0	0	AC186611.4_FGT005	687	513	unknown	GO:0090304,GO:0034645,GO:0005737,GO:0005634,GO:0016043,GO:0010467,GO:0005856,GO:0008017,GO:0050794
AC186613.4_FG003	Zm00001d003244	0	0	0	0	0	0	0	0	AC186613.4_FGT003	615	441	unknown	GO:0007169,GO:0048513,GO:0042127,GO:0035556,GO:0042981,GO:0009653,GO:0043549,GO:0009888,GO:0043412,GO:0010604,GO:0030154,GO:0009790,GO:0042221,GO:0010646,GO:0045892,GO:0044267,GO:0022414,GO:0070851,GO:0048522
AC186619.3_FG001	Zm00001d032037	0	0	0	0	0	0	0	0	AC186619.3_FGT001	966	792	unknown	GO:0015629,GO:0044237,GO:0030424,GO:0045202,GO:0031410,GO:0050789,GO:0016740,GO:0005886,GO:0044238,GO:0048731,GO:0005488
AC186647.3_FG001	Zm00001d037048	0	0	0	0	0	0	0	0	AC186647.3_FGT001	456	282	unknown	GO:0044237,GO:0005488
AC186653.4_FG005	Zm00001d028134	0	0	0	0	0	0	0	0	AC186653.4_FGT005	336	162	unknown	GO:0042147,GO:0044237,GO:0050660,GO:0055085,GO:0046873,GO:0030001,GO:0016614,GO:0055114,GO:0030904,GO:0015031
AC186656.4_FG004	Zm00001d034474	0	0	0	0	0	0	0	0	AC186656.4_FGT004	327	153	unknown	GO:0033227,GO:0005262,GO:0006265,GO:0016021,GO:0016740,GO:0065007,GO:0005694,GO:0032501,GO:0032259,GO:0016853,GO:0005488
AC186656.4_FG012	Zm00001d034481	0	0	0	0	0	0	0	0	AC186656.4_FGT012	1077	903	unknown	GO:0080090,GO:0060255,GO:0003677,GO:0008565,GO:0044260,GO:0006886,GO:0050896,GO:0000139,GO:0044249,GO:0006139,GO:0048731,GO:0048280,GO:0048522
AC186663.3_FG006	Zm00001d041858	0	0	0	0	0	0	0	0	AC186663.3_FGT006	681	507	;expressed protein	GO:0006730,GO:0044249,GO:0034641,GO:0008168,GO:0006563,GO:0006544,GO:0046483,GO:0004372,GO:0042180,GO:0030170
AC186667.3_FG007	Zm00001d033996	0	0	0	0	0	0	0	0	AC186667.3_FGT007	924	750	unknown	GO:0030154,GO:0034645,GO:0016043,GO:0032501,GO:0000030,GO:0019538
AC186669.3_FG002	Zm00001d043667	4.33271	0	0	0	3.96506	0	0	0	AC186669.3_FGT002	1980	1806	;expressed protein	GO:0022607,GO:0000087,GO:0000226,GO:0009279,GO:0031577,GO:0016021,GO:0070647,GO:0006810,GO:0043687,GO:0023052,GO:0007093
AC186684.4_FG001	Zm00001d033740	0	0	0	0	0	0	0	0	AC186684.4_FGT001	606	432	;GTP-binding protein, putative, expressed	GO:0045036,GO:0009793,GO:0016758,GO:0044262,GO:0005525,GO:0045893,GO:0003723,GO:0042793,GO:0019288,GO:0006486,GO:0016226,GO:0009507
AC186691.4_FG006	no unique gene id correspondence	0	0	0	0	0	0	0	0	AC186691.4_FGT006	189	21.91	unknown	GO:0044237,GO:0005488
AC186743.4_FG003	Zm00001d052402	0	0	0	0	0	0	0	0	AC186743.4_FGT003	336	162	;expressed protein	GO:0030154,GO:0090304,GO:0044260,GO:0016043,GO:0010467,GO:0008017,GO:0050794,GO:0048731
AC186781.4_FG006	Zm00001d021153	0	0	0	0	0	0	0	0	AC186781.4_FGT006	711	537	atp binding protein;expressed protein	GO:0005737,GO:0006139,GO:0005634,GO:0016740,GO:0065007,GO:0016787,GO:0006810,GO:0000166,GO:0012505,GO:0043234,GO:0050896,GO:0016021
AC186782.4_FG003	no unique gene id correspondence	0	0	0	0	0	0	0	0	AC186782.4_FGT003	1203	1029	anther-specific proline-rich protein apg;GDSL-like lipase/acylhydrolase, putative, expressed	GO:0016042,GO:0005576,GO:0016788,GO:0050789,GO:0046483
AC186785.4_FG002	no unique gene id correspondence	0	0	0	0	0	0	0	0	AC186785.4_FGT002	516	342	;expressed protein	GO:0050789,GO:0016021,GO:0005886,GO:0016874,GO:0016567,GO:0006396
AC186789.4_FG001	Zm00001d011464	0	0	0	0	0	0	0	0	AC186789.4_FGT001	219	46.24	unknown	GO:0051252,GO:0042157,GO:0048731,GO:0005488
AC186800.3_FG005	Zm00001d021118	0	0	0	0	0	0	0	0	AC186800.3_FGT005	531	357	;retrotransposon protein, putative, unclassified, expressed	GO:0000166,GO:0048513,GO:0006260,GO:0010558,GO:0030154,GO:0005634,GO:0045893,GO:0010629,GO:0071897,GO:0031327,GO:0006357,GO:0004672,GO:0006468,GO:0051172,GO:0051179
AC186807.4_FG002	no unique gene id correspondence	0	0	0	0	0	0	0	0	AC186807.4_FGT002	339	165	unknown	GO:0008430,GO:0044237
AC186815.3_FG003	Zm00001d011407	0	0	0	0	0	0	0	0	AC186815.3_FGT003	948	774	hypothetical protein ZEAMMB73_897860;polypyrimidine tract-binding protein, putative, expressed	GO:0005488,GO:0006098,GO:0030288,GO:0055114,GO:0016616
AC186828.3_FG001	Zm00001d036259	0	0	0	0	0	0	0	0	AC186828.3_FGT001	429	255	unknown	GO:0044260,GO:0090304
AC186845.4_FG009	no unique gene id correspondence	0	0	0	0	0	0	0	0	AC186845.4_FGT009	318	144	unknown	GO:0015629,GO:0007165,GO:0016798,GO:0005634,GO:0000502,GO:0016772,GO:0044237,GO:0016021,GO:0005488
AC186897.4_FG016	Zm00001d008579	0	0	0	0	0	0	0	0	AC186897.4_FGT016	432	258	;expressed protein	GO:0016591,GO:0031965,GO:0004386,GO:0005524,GO:0007049,GO:0005730,GO:0009536,GO:0006310
AC186902.4_FG006	Zm00001d034146	0	0	0	0	0	0	0	0	AC186902.4_FGT006	792	618	unknown	GO:0044237,GO:0016887,GO:0005739,GO:0055085,GO:0015846,GO:0043190,GO:0005488
AC186902.4_FG009	Zm00001d005364	0	0	0	0	0	0	0	0	AC186902.4_FGT009	615	441	protein mizu-kussei 1-like;DUF617 domain containing protein, expressed	GO:0005789,GO:0010605,GO:0010604,GO:0016021,GO:0000166,GO:0046872,GO:0019829,GO:0035556,GO:0043549,GO:0044267,GO:0032541,GO:0006812,GO:0010556,GO:0006351,GO:0009653,GO:0051252,GO:0031327,GO:0010468
AC186904.4_FG007	no unique gene id correspondence	0	0	0	0	0	0	0	0	AC186904.4_FGT007	474	300	gag-pol polyprotein;retrotransposon protein, putative, unclassified, expressed	GO:0016791,GO:0008270,GO:0003676,GO:0016021,GO:0015074
AC186905.3_FG013	Zm00001d051487	3.70806	0	0	0	5.04984	0	0	0	AC186905.3_FGT013	342	168	hypothetical protein ZeamMp109;	GO:0044282,GO:0044262,GO:0016787,GO:0019318,GO:0050896,GO:0006355,GO:0005739,GO:0048731,GO:0006066,GO:0006996,GO:0042180
AC187037.4_FG008	Zm00001d011489	0	0	0	0	0	0	0	0	AC187037.4_FGT008	378	204	unknown	GO:0090305,GO:0005634,GO:0003697,GO:0006289,GO:0004519
AC187046.3_FG009	Zm00001d021989	0	0	0	0	0	0	0	0	AC187046.3_FGT009	1191	1017	;zinc knuckle family protein, expressed	GO:0006865,GO:0015837,GO:0005737,GO:0016021,GO:0016787,GO:0008152
AC187056.3_FG002	Zm00001d036147	0	0	0	0	0	0	0	0	AC187056.3_FGT002	1329	1155	unknown	GO:0005794,GO:0044249,GO:0044260,GO:0000922,GO:0005634,GO:0016043,GO:0010467,GO:0000776,GO:0006810,GO:0032501,GO:0050794,GO:0005886,GO:0044238,GO:0006807
AC187065.3_FG003	Zm00001d009051	0	0	0	0	0	0	0	0	AC187065.3_FGT003	525	351	unknown	GO:0004872,GO:0007275,GO:0016020,GO:0050789,GO:0006810,GO:0044255,GO:0016877,GO:0042180
AC187067.4_FG001	Zm00001d022620	0	0	0	0	0	0	0	0	AC187067.4_FGT001	456	282	;transposon protein, putative, unclassified, expressed	GO:0044237,GO:0005488
AC187072.4_FG001	no unique gene id correspondence	0	0	0	0	0	0	0	0	AC187072.4_FGT001	645	471	unknown	GO:0007165,GO:0016021,GO:0032502,GO:0008194,GO:0016772,GO:0006351,GO:0016758
AC187072.4_FG002	Zm00001d022094	0	0	0	0	0	0	0	0	AC187072.4_FGT002	996	822	TPA: hypothetical protein ZEAMMB73_007452;3-5 exonuclease domain-containing protein, putative, expressed	GO:0006950,GO:0003676,GO:0008408,GO:0009536,GO:0005634,GO:0016043,GO:0016740,GO:0009058,GO:0000178,GO:0050789,GO:0006259
AC187080.3_FG006	Zm00001d036583	1.89616	0	0	0	0	0	0	0	AC187080.3_FGT006	2790	2616	hypothetical protein ZEAMMB73_856589;expressed protein	GO:0008270,GO:0003676,GO:0005737,GO:0075713,GO:0030529,GO:0016740,GO:0019058,GO:0006310,GO:0022414,GO:0043234,GO:0016070,GO:0016787,GO:0015074
AC187080.3_FG007	no unique gene id correspondence	0	0	0	0	0	0	0	0	AC187080.3_FGT007	2025	1851	hypothetical protein ZEAMMB73_189157;retrotransposon protein, putative, unclassified, expressed	GO:0016787,GO:0008270,GO:0003676,GO:0019219,GO:0010468,GO:0017119,GO:0000377,GO:0005802,GO:0005768,GO:0006397
AC187082.3_FG003	Zm00001d019529	0	0	0	0	1.03994	0	0	0	AC187082.3_FGT003	870	696	hlh dna-binding domain superfamily protein;basic helix-loop-helix protein, putative, expressed	GO:0044237,GO:0016887,GO:0005634,GO:0016043,GO:0032502,GO:0000166,GO:0055085,GO:0046983,GO:0016021
AC187086.3_FG004	Zm00001d011151	6.36974	0	0	0	6.67458	0	0	0	AC187086.3_FGT004	903	729	unknown	GO:0006520,GO:0005739,GO:0005524,GO:0003824
AC187088.3_FG002	Zm00001d035202	0	0	0	0	0	0	0	0	AC187088.3_FGT002	381	207	guanylate kinase chloroplastic mitochondrial;guanylate kinase, putative, expressed	GO:0005911,GO:0030424,GO:0045202,GO:0007275,GO:0005737,GO:0016021,GO:0009987,GO:0008152,GO:0005886,GO:0016301
AC187090.3_FG003	no unique gene id correspondence	0	0	0	0	0	0	0	0	AC187090.3_FGT003	375	201	unknown	GO:0008104,GO:0030154,GO:0006023,GO:0005737,GO:0009653,GO:0016021,GO:0051641,GO:0050794,GO:0005886,GO:0051234,GO:0043231,GO:0016772,GO:0048731
AC187090.3_FG011	Zm00001d008474	1.55398	0	0	0	0	0	0	0	AC187090.3_FGT011	1304	1130	unknown	GO:0008898,GO:0016021,GO:0032259,GO:0009250,GO:0005886,GO:0016758
AC187092.6_FG003	no unique gene id correspondence	0	0	0	0	0	0	0	0	AC187092.6_FGT003	414	240	unknown	GO:0044237,GO:0005488
AC187096.5_FG001	Zm00001d008818	0	0	0	0	0	0	0	0	AC187096.5_FGT001	744	570	unknown	GO:0016043,GO:0016605,GO:0005730,GO:0005739,GO:0046872,GO:0016787,GO:0008152,GO:0005886,GO:0009507,GO:0016192,GO:0046907,GO:0048731,GO:0016021
AC187098.4_FG011	Zm00001d022587	10.5183	0.280272	11.7861	6.43415	9.11916	0	1.51511	0	AC187098.4_FGT011	1659	1485	pwwp domain containing protein;PWWP domain containing protein, expressed	GO:0016740,GO:0055114,GO:0003677,GO:0000228,GO:0005654,GO:0032259,GO:0043412,GO:0050896,GO:0006355,GO:0005737,GO:0000785,GO:0007275,GO:0051276,GO:0006259
AC187099.5_FG005	Zm00001d021151	1.85908	0	0	0	0	0	0	0	AC187099.5_FGT005	537	363	;zinc finger, RING-type, putative, expressed	GO:0008270,GO:0070062,GO:0016324,GO:0019219,GO:0006351,GO:0031410,GO:0007275
AC187142.3_FG007	no unique gene id correspondence	0	0	0	0	0	0	0	0	AC187142.3_FGT007	276	102	unknown	GO:0005488,GO:0044237,GO:0004185,GO:0006508
AC187157.4_FG001	Zm00001d008872	0	0	0	0	0	0	0	0	AC187157.4_FGT001	876	702	ap2 erebp transcription factor superfamily protein;AP2 domain containing protein, expressed	GO:0007165,GO:0044710,GO:0010033,GO:0003677,GO:0003824,GO:0006950,GO:0006355,GO:0070887,GO:0005634,GO:0071495,GO:0007275,GO:0009536,GO:0003700
AC187157.4_FG002	Zm00001d008871	18.4808	10.3604	15.5068	14.3308	19.0703	5.99101	0.979978	3.38635	AC187157.4_FGT002	1425	1251	nucleoporin nup53-like;MPPN domain containing protein, expressed	GO:0016021,GO:0005543,GO:0000166,GO:0031965,GO:0006607,GO:0005487,GO:0006355,GO:0044615,GO:0044613,GO:0003697,GO:0055085,GO:0006999
AC187157.4_FG005	Zm00001d008869	0	0	0	0	0	0	0	0	AC187157.4_FGT005	2577	2403	homeobox-leucine zipper protein hox29-like;START domain containing protein, expressed	GO:0010067,GO:0048263,GO:0009965,GO:0048765,GO:0048569,GO:0009944,GO:0048646,GO:0009880,GO:0003824,GO:0009956,GO:0010090,GO:0005737,GO:0010089,GO:0005634,GO:0008289,GO:0045597,GO:0010051,GO:0010072,GO:0010075,GO:0008284,GO:0003677,GO:0009733,GO:0045010,GO:0006355,GO:0080060,GO:0048439,GO:0003700,GO:2000026
AC187160.3_FG003	Zm00001d020854	0	0	0	0	0	0	0	0	AC187160.3_FGT003	477	303	unknown	GO:0007166,GO:0005940,GO:0000166,GO:0031105,GO:0008270,GO:0003676,GO:0035556,GO:0004930,GO:0006950,GO:0051234,GO:0015074,GO:0007049,GO:0006875
AC187207.3_FG006	no unique gene id correspondence	3.55343	0	0	0	2.63442	0	0	0	AC187207.3_FGT006	1674	1500	TPA: hypothetical protein ZEAMMB73_021836;expressed protein	GO:0044237,GO:0009279,GO:0016021,GO:0006810,GO:0003824,GO:0006950,GO:0005488
AC187209.5_FG003	no unique gene id correspondence	0	0	0	0	0	0	0	0	AC187209.5_FGT003	1110	936	;retrotransposon protein, putative, unclassified, expressed	GO:0005488,GO:0004930,GO:0016021,GO:0007186,GO:0005886,GO:0044237
AC187209.5_FG010	Zm00001d002030	0	0	0	0	0	0	0	0	AC187209.5_FGT010	669	495	TPA: hypothetical protein ZEAMMB73_555905;	GO:0008270,GO:0003677,GO:0008080,GO:0016573,GO:0008033,GO:0043687,GO:0009405,GO:0019867,GO:0010628,GO:0003682,GO:0006357,GO:0048522
AC187212.3_FG011	Zm00001d002297	0	0	0	0	0	0	0	0	AC187212.3_FGT011	777	603	unknown	GO:0005215,GO:0050896,GO:0006355
AC187222.4_FG001	Zm00001d041840	0	0.270262	0	0	0	0	0	0	AC187222.4_FGT001	828	654	protein kinase superfamily protein;	GO:0019222,GO:0044249,GO:0035556,GO:0016021,GO:0005524,GO:0006950,GO:0043170,GO:0007275
AC187235.3_FG003	no unique gene id correspondence	0	0	0	0	0	0	0	0	AC187235.3_FGT003	744	570	unknown	GO:0032501,GO:0044260,GO:0006139,GO:0010467,GO:0005488,GO:0050789
AC187243.3_FG005	Zm00001d010756	0	0	0	0	0	0	0	0	AC187243.3_FGT005	552	378	;expressed protein	GO:0044237,GO:0005488
AC187262.4_FG007	Zm00001d031344	71.4915	0	0	22.8575	29.2909	0	2.58273	0	AC187262.4_FGT007	504	330	unknown	GO:0044237,GO:0003676,GO:0005737,GO:0005874,GO:0016021,GO:0005886,GO:0042995,GO:0005634
AC187263.4_FG001	Zm00001d008926	0	0	1.0559	0	0	0	2.96901	0	AC187263.4_FGT001	552	378	unknown	GO:0003677,GO:0016491,GO:0019608
AC187279.3_FG003	Zm00001d035796	0	0	0	0	0	0	0	0	AC187279.3_FGT003	327	153	unknown	GO:0044237,GO:0005488
AC187279.3_FG004	Zm00001d035795	0	0	0	0	0	0	0	0	AC187279.3_FGT004	471	297	unknown	GO:0005488,GO:0016021,GO:0016740,GO:0006351
AC187283.3_FG005	Zm00001d036436	0	0	0	0	0	0	0	0	AC187283.3_FGT005	249	75.09	hypothetical protein ZEAMMB73_966136;	GO:0004177,GO:0016021,GO:0006508,GO:0046872,GO:0044237
AC187393.3_FG001	Zm00001d008598	2.4156	0	7.13683	2.8085	2.34401	0	0	0.453096	AC187393.3_FGT001	714	540	hypothetical protein ZEAMMB73_258487;	GO:0016491,GO:0016020,GO:0006811,GO:0017111,GO:0006873,GO:0055114,GO:0046872,GO:0050896,GO:0006790
AC187404.3_FG003	Zm00001d024260	0	0	0	0	0	0	0	0	AC187404.3_FGT003	1176	1002	unknown	GO:0008270,GO:0005737,GO:0065007,GO:0004842,GO:0031625,GO:0016567,GO:0006511
AC187404.3_FG006	Zm00001d024257	0	0	0	0	0	0	0	0	AC187404.3_FGT006	471	297	unknown	GO:0046961,GO:0005488,GO:0015991,GO:0044237,GO:0033178
AC187460.4_FG002	Zm00001d020056	0	0	0	0	0	0	0	0	AC187460.4_FGT002	372	198	unknown	GO:0044237,GO:0005488
AC187469.3_FG005	no unique gene id correspondence	0	0	0	0	0	0	0	0	AC187469.3_FGT005	735	561	unknown	GO:0070887,GO:0009891,GO:0031323,GO:0034641,GO:0010646,GO:0042981,GO:0044260,GO:0006325,GO:0004714,GO:0048513,GO:0044249,GO:0030182,GO:0009059,GO:0051179,GO:0009653,GO:0044238,GO:0009790,GO:0005488
AC187485.3_FG001	Zm00001d009523	0	0	0	0	0	0	0	0	AC187485.3_FGT001	471	297	;expressed protein	GO:0048518,GO:0005488,GO:0050896,GO:0006355,GO:0048653,GO:0005634,GO:0006996,GO:0003700
AC187551.3_FG002	Zm00001d010032	12.2019	0.356953	4.35991	2.31102	15.1375	0	0	0	AC187551.3_FGT002	1914	1740	;PPR repeat containing protein, expressed	GO:0022626,GO:0009691,GO:0016020,GO:0016740,GO:0009560,GO:0005488,GO:0016787,GO:0051327,GO:0016070,GO:0050896,GO:0005739,GO:0007131,GO:0009507
AC187560.5_FG003	Zm00001d018811	0	0	0	0	0	0	0	0	AC187560.5_FGT003	330	156	;zinc-finger protein, putative, expressed	GO:0003714,GO:0031347,GO:0009611,GO:0005634,GO:0042802,GO:1903507,GO:2000022
AC187567.4_FG004	Zm00001d037734	3.03733	0	0	0	7.27223	0	0	0	AC187567.4_FGT004	447	273	unknown	GO:0005488,GO:0048869,GO:0007166,GO:0007275,GO:0006950,GO:0006355
AC187782.4_FG009	Zm00001d011257	0	0	0	0	0	0	0	0	AC187782.4_FGT009	204	33.17	;expressed protein	GO:0004930,GO:0044237,GO:0005886,GO:0031225
AC187789.3_FG001	Zm00001d045643	0	0	0	0	0	0	0	0	AC187789.3_FGT001	258	84.03	;expressed protein	GO:0007165,GO:0042221,GO:0044260,GO:0006950,GO:0019538,GO:0006796
AC187800.4_FG003	no unique gene id correspondence	0	0	40.7249	0	0	0	0	0	AC187800.4_FGT003	288	114	unknown	GO:0090304,GO:0019281,GO:0005737,GO:0008899,GO:0016043,GO:0010467,GO:0044267
AC187802.3_FG008	Zm00001d038654	0	0	0	0	0	0	0	0	AC187802.3_FGT008	840	666	;expressed protein	GO:0030154,GO:0009790,GO:0009653,GO:0051716,GO:0048513,GO:0065007,GO:0051641,GO:0006996,GO:0044238
AC187809.3_FG005	Zm00001d045869	0	0	0	0	0	0	0	0	AC187809.3_FGT005	1137	963	peptidase c48 domain family protein;ulp1 protease family, C-terminal catalytic domain containing protein, expressed	GO:0008234,GO:0031410,GO:0005654,GO:0006508,GO:0044267,GO:0031965,GO:0043412,GO:0050789,GO:0005488
AC187813.3_FG002	Zm00001d017283	0	0	0	0	0	0	0	0	AC187813.3_FGT002	402	228	unknown	GO:0004674,GO:0005524,GO:0006468
AC187818.3_FG004	Zm00001d008213	0	0	0	0	0	0	0	0	AC187818.3_FGT004	417	243	unknown	GO:0008270,GO:0000166,GO:0004672,GO:0006468
AC187826.3_FG007	Zm00001d010833	0	0	0	0	0	0	0	0	AC187826.3_FGT007	876	702	unknown	GO:0032501,GO:0016021,GO:0009987,GO:0065007,GO:0048856
AC187843.3_FG001	Zm00001d023490	0	0	0	0	0	0	0	0	AC187843.3_FGT001	1107	933	nac domain transcription factor superfamily protein;RD26, putative, expressed	GO:0044281,GO:0009755,GO:0009968,GO:0003677,GO:0006629,GO:0006355,GO:0005634,GO:0009723,GO:0007275
AC187843.3_FG006	Zm00001d023496	0	0	0	0	0	0	0	0	AC187843.3_FGT006	471	297	hypothetical protein ZEAMMB73_504334;	GO:0016021,GO:0044237,GO:0046872,GO:0016491
AC187843.3_FG010	Zm00001d023490	0	0	0	0	0	0	0	0	AC187843.3_FGT010	1131	957	nac domain transcription factor superfamily protein;RD26, putative, expressed	GO:0044281,GO:0009755,GO:0009966,GO:0003677,GO:0006629,GO:0006950,GO:0006355,GO:0005737,GO:0005634,GO:0009723,GO:0007275
AC187870.3_FG002	no unique gene id correspondence	0	0	0	0	0	0	0	0	AC187870.3_FGT002	696	522	;expressed protein	GO:0061024,GO:0016021,GO:0055085,GO:0006811,GO:0032502,GO:0005216,GO:0008152,GO:0016192,GO:0046907,GO:0015031
AC187872.3_FG005	Zm00001d021944	0	0	0	0	0	0	0	0	AC187872.3_FGT005	375	201	unknown	GO:0008233,GO:0006139,GO:0044260,GO:0016021,GO:0006508,GO:0006810,GO:0009534,GO:0043412,GO:0005886,GO:0005488
AC187879.3_FG001	Zm00001d050579	0	0	0	0	0	0	0	0	AC187879.3_FGT001	726	552	unknown	GO:0005783,GO:0016021,GO:0016740,GO:0035556,GO:0009579,GO:0016043,GO:0012501,GO:0006351,GO:0010558,GO:0005770,GO:0030154,GO:0010646,GO:0005634,GO:0051253,GO:0051239,GO:0031326,GO:0006464,GO:0009507,GO:0007399
AC187885.3_FG002	no unique gene id correspondence	0	0	0	0	0	0	0	0	AC187885.3_FGT002	432	258	unknown	GO:0016787,GO:0005871,GO:0005874,GO:0005737,GO:0009653,GO:0016043,GO:0010468,GO:0043687,GO:0050794,GO:0005886,GO:0009056,GO:0016070,GO:0050896,GO:0007275
AC187887.3_FG008	Zm00001d037752	0	0	0	0	0	0	0	0	AC187887.3_FGT008	471	297	;retrotransposon protein, putative, unclassified, expressed	GO:0008270,GO:0016021,GO:0005673,GO:0006355,GO:0006352,GO:0017025,GO:0000126,GO:0005730,GO:0005886
AC187891.3_FG006	Zm00001d023456	0	0	0	0	0	0	0	0	AC187891.3_FGT006	792	618	;DUF623 domain containing protein, expressed	GO:0005737,GO:0005730,GO:0016020,GO:0003824,GO:0006351,GO:0005488
AC187895.2_FG001	no unique gene id correspondence	0	0	0	0	0	0	0	0	AC187895.2_FGT001	744	570	unknown	GO:0044237,GO:0005488
AC187895.2_FG002	Zm00001d020314	0	0	0	0	0	0	0	0	AC187895.2_FGT002	582	408	unknown	GO:0044237,GO:0005488
AC187896.3_FG006	Zm00001d038696	0	0	0	0	0	0	0	0	AC187896.3_FGT006	285	111	;expressed protein	GO:0044237,GO:0005488
AC187899.3_FG002	Zm00001d024581	0	0	0	0	0	0	0	0	AC187899.3_FGT002	480	306	unknown	GO:0031593,GO:0031572,GO:0006302,GO:0070531,GO:0045739
AC187901.4_FG004	Zm00001d045623	0	0	0	0	0	0	0	0	AC187901.4_FGT004	498	324	unknown	GO:0044249,GO:0005488,GO:0035556,GO:0010646,GO:0019219,GO:0010468,GO:0032502,GO:0006468,GO:0043687,GO:0051173,GO:0006396
AC187903.3_FG004	no unique gene id correspondence	0	0	0	0	0	0	0	0	AC187903.3_FGT004	318	144	hypothetical protein ZEAMMB73_653705;	GO:0043631,GO:0009536,GO:0005634,GO:0004652,GO:0004672,GO:0005524,GO:0006468,GO:0031123,GO:0009059
AC187910.5_FG002	Zm00001d011554	0	0	0	0	0	0	0	0	AC187910.5_FGT002	501	327	kda vesicle transport protein;25.3 kDa vesicle transport protein, putative, expressed	GO:0016021,GO:0016740,GO:0048193,GO:0030141,GO:0009987,GO:0030659,GO:0046907
AC188000.3_FG003	Zm00001d024877	0	0	0	0	0	0	0	0	AC188000.3_FGT003	828	654	unknown	GO:0003676,GO:0008237,GO:0016021,GO:0006508,GO:0046872,GO:0005578,GO:0006355
AC188001.3_FG009	no unique gene id correspondence	0	0	0	0	0	0	0	0	AC188001.3_FGT009	660	486	prp18 domain containing protein;pre-mRNA-splicing factor, putative, expressed	GO:0005783,GO:0008380,GO:0006810,GO:0012507,GO:0050789,GO:0016301,GO:0005681,GO:0006397
AC188003.3_FG012	Zm00001d048610	0	0	0	0	0	0	0	0	AC188003.3_FGT012	366	192	betl4 protein precursor;LTPL33 - Protease inhibitor/seed storage/LTP family protein precursor, expressed	GO:0005737,GO:0016787,GO:0016020,GO:0044237,GO:0005488
AC188023.3_FG005	Zm00001d039064	32.1019	129.972	134.559	122.736	31.5277	127.592	18.3243	14.5341	AC188023.3_FGT005	873	699	hypothetical protein ZEAMMB73_604921;expressed protein	GO:0004497,GO:0016705,GO:0016226,GO:0009507,GO:0010207
AC188023.3_FG011	no unique gene id correspondence	0	0	0	0	0	0	0	0	AC188023.3_FGT011	687	513	map kinase2;CGMC_MAPKCMGC_2_ERK.12 - CGMC includes CDA, MAPK, GSK3, and CLKC kinases, expressed	GO:0016021,GO:0007165,GO:0042221,GO:0005743,GO:0006886,GO:0008320,GO:0006950,GO:0044238,GO:0005742,GO:0044260
AC188036.3_FG003	Zm00001d024639	0	0	0	0	0	0	0	0	AC188036.3_FGT003	801	627	unknown	GO:0016301,GO:0016773,GO:0009987,GO:0009408,GO:0005488
AC188128.3_FG002	Zm00001d026384	0	0	0	0	0	0	0	0	AC188128.3_FGT002	552	378	unknown	GO:0016881,GO:0005618,GO:0004842,GO:0070647,GO:0005506,GO:0006810,GO:0020037,GO:0050794,GO:0030003,GO:0009055,GO:0050896
AC188134.2_FG011	no unique gene id correspondence	0	0	0	0	0	0	0	0	AC188134.2_FGT011	723	549	;expressed protein	GO:0044238,GO:0044237,GO:0043170,GO:0005488,GO:0042221,GO:0050794
AC188195.2_FG003	Zm00001d024956	0	0	0	0	0	0	0	0	AC188195.2_FGT003	264	90.01	hypothetical protein ZEAMMB73_484416;expressed protein	GO:0009611,GO:0004867,GO:0010951
AC188195.2_FG004	Zm00001d024956	0	0	0	0	0	0	0	0	AC188195.2_FGT004	264	90.01	hypothetical protein ZEAMMB73_484416;expressed protein	GO:0009611,GO:0004867,GO:0010951
AC188195.2_FG005	Zm00001d024957	0	0	0	0	0	0	0	0	AC188195.2_FGT005	264	90.01	hypothetical protein ZEAMMB73_484416;expressed protein	GO:0009611,GO:0004867,GO:0010951
AC188296.3_FG004	Zm00001d037549	0	0	0	0	0	0	0	0	AC188296.3_FGT004	450	276	unknown	GO:0005942,GO:0016021,GO:0010467,GO:0005576,GO:0006261,GO:0005179,GO:0016301,GO:0005886,GO:0016773,GO:0005829
AC188582.3_FG002	no unique gene id correspondence	0	0	0	0	0	0	0	0	AC188582.3_FGT002	606	432	unknown	GO:0044237,GO:0006950,GO:0004672
AC188583.4_FG003	Zm00001d045008	0	0	0	0	0	0	0	0	AC188583.4_FGT003	549	375	unknown	GO:0044237,GO:0003677,GO:0005634,GO:0046872,GO:0005524,GO:0016817
AC188612.3_FG009	no unique gene id correspondence	0	0	0	0	0	0	0	0	AC188612.3_FGT009	777	603	unknown	GO:0044237,GO:0005488
AC188710.4_FG006	Zm00001d037658	0	0	0	0	0.187812	0	0	0	AC188710.4_FGT006	4959	4785	hypothetical protein ZEAMMB73_953867;expressed protein	GO:0031123,GO:0051603,GO:0031323,GO:0008270,GO:0003676,GO:0043631,GO:0016020,GO:0042254,GO:0010468,GO:0016787,GO:0034470,GO:0016072,GO:0006399,GO:0000956,GO:0006351,GO:0006397
AC188718.3_FG005	Zm00001d021111	0	0	0	0	0	0	0	0	AC188718.3_FGT005	1500	1326	;expressed protein	GO:0009536,GO:0031090,GO:0005634,GO:0007275,GO:0032446,GO:0016740,GO:0031461,GO:0006511
AC188718.3_FG011	Zm00001d021103	0	0	0	0	0	0	0	0	AC188718.3_FGT011	912	738	;expressed protein	GO:0034645,GO:0005634,GO:0050794,GO:0003824,GO:0009507,GO:0016070,GO:0050896,GO:0048731,GO:0005488
AC188718.3_FG015	Zm00001d021106	0	0	0	0	0	0	0	0	AC188718.3_FGT015	1077	903	;expressed protein	GO:0000123,GO:0005737,GO:0016740,GO:0019005,GO:0006351,GO:0006412
AC188721.3_FG001	Zm00001d021277	0	0	0	0	0	0	0	0	AC188721.3_FGT001	831	657	unknown	GO:0044237,GO:0005488
AC188722.3_FG002	Zm00001d023999	0	0	0	0	0	0	0	0	AC188722.3_FGT002	294	120	hypothetical protein ZEAMMB73_032276;	GO:0005923,GO:0010583,GO:0070062,GO:0009407,GO:0048471,GO:0046872,GO:0045177,GO:0030001
AC188723.3_FG001	Zm00001d009911	0	0	0	0	0	0	0	0	AC188723.3_FGT001	756	582	unknown	GO:0006783,GO:0016627
AC188724.3_FG006	Zm00001d009670	0	0	0	0	0	0	0	0	AC188724.3_FGT006	888	714	unknown	GO:0003677,GO:0007166,GO:0006281,GO:0005524,GO:0009887,GO:0019219,GO:0009058,GO:0051179
AC188727.3_FG003	Zm00001d044873	1.22789	0	0	0	0	0	0	0	AC188727.3_FGT003	1905	1731	;zinc knuckle family protein, expressed	GO:0005737,GO:0016021,GO:0005654,GO:0016787,GO:0006810,GO:0009058,GO:0044237,GO:0005488
AC188735.3_FG001	Zm00001d024797	0	0	0	0	0	0	0	0	AC188735.3_FGT001	702	528	unknown	GO:0016311,GO:0016310,GO:0003676,GO:0016301,GO:0008877,GO:0003993
AC188744.3_FG009	no unique gene id correspondence	0	0	0	0	0	0	0	0	AC188744.3_FGT009	708	534	;retrotransposon protein, putative, unclassified, expressed	GO:0044237,GO:0005488
AC188745.3_FG001	Zm00001d024971	0	0	0	0	0	0	0	0	AC188745.3_FGT001	702	528	unknown	GO:0009987,GO:0065007,GO:0008152
AC188752.3_FG008	no unique gene id correspondence	8.31434	0	0	0	3.97189	0	0	0	AC188752.3_FGT008	1881	1707	pentatricopeptide repeat family protein;expressed protein	GO:0031323,GO:0004872,GO:0035556,GO:0009279,GO:0016021,GO:0022613,GO:0032502,GO:0006810,GO:0006629,GO:0005215,GO:0006950,GO:0006793
AC188753.3_FG004	Zm00001d042321	0	0	0	0	0	0	0	0	AC188753.3_FGT004	777	603	;SAP domain containing protein, expressed	GO:0003676,GO:0005737,GO:0007166,GO:0003008,GO:0019219,GO:0065008,GO:0032502,GO:0016787,GO:0060255,GO:0000781,GO:0006950,GO:0051234,GO:0043234,GO:0005681,GO:0048522
AC188755.3_FG001	no unique gene id correspondence	0	0	0	0	0	0	0	0	AC188755.3_FGT001	723	549	unknown	GO:0003677,GO:0005634,GO:0065007,GO:0032502,GO:0032501,GO:0050896,GO:0006351,GO:0003899
AC188756.2_FG004	Zm00001d045802	0	0	0	0	0	0	0	0	AC188756.2_FGT004	1005	831	unknown	GO:0004175,GO:0000166,GO:0005615,GO:0016021,GO:0048070,GO:0044237,GO:0005578,GO:0008237
AC188757.4_FG004	no unique gene id correspondence	0	0	0	0	0	0	0	0	AC188757.4_FGT004	801	627	tpa: myb dna-binding domain superfamily protein;transposon protein, putative, Pong sub-class, expressed	GO:0016605,GO:0016607,GO:0016071,GO:0005840,GO:0003723,GO:0006412
AC188831.3_FG005	Zm00001d002290	0	0	0	0	0	0	0	0	AC188831.3_FGT005	459	285	unknown	GO:0016787,GO:0016021,GO:0044237,GO:0016740,GO:0005488
AC188838.3_FG005	Zm00001d038332	4.70872	0	2.67227	4.75255	2.92732	0	0	0	AC188838.3_FGT005	1632	1458	amidophosphoribosyltransferase chloroplastic-like; GLN phosphoribosyl pyrophosphate amidotransferase 1	GO:0044283,GO:0009965,GO:0009560,GO:0006164,GO:0005829,GO:0004044,GO:0009570,GO:0048646,GO:0009658,GO:0005618,GO:0006520,GO:0009113,GO:0009116
AC188964.3_FG002	Zm00001d050517	0	0	0	0	0	0	0	0	AC188964.3_FGT002	1272	1098	unknown	GO:0016310,GO:0030111,GO:0044260,GO:0048869,GO:0048519,GO:0009887,GO:0060255,GO:0031323,GO:0010033,GO:0044238,GO:0007399
AC188978.3_FG008	Zm00001d039199	0	0	0	0	0	0	0	0	AC188978.3_FGT008	498	324	;retrotransposon protein, putative, unclassified, expressed	GO:0007165,GO:0048513,GO:0048518,GO:0048519,GO:0019538,GO:0003677,GO:0006366,GO:0043412,GO:0006355,GO:0030154,GO:0009653,GO:0005737,GO:0005634,GO:0003700
AC189048.2_FG001	no unique gene id correspondence	0	0	0	0	0	0	0	0	AC189048.2_FGT001	1410	1236	hypothetical protein ZEAMMB73_837782;expressed protein	GO:0044237,GO:0004872,GO:0009279,GO:0016021,GO:0004672,GO:0006810,GO:0005215,GO:0006950
AC189052.3_FG003	Zm00001d031156	0	0	0	0	0	0	0	0	AC189052.3_FGT003	1278	1104	unknown	GO:0044249,GO:0008233,GO:0009653,GO:0070647,GO:0007275,GO:0000279,GO:0005096,GO:0050794,GO:0051234,GO:0016874,GO:0051641,GO:0006996,GO:0022402
AC189056.3_FG001	no unique gene id correspondence	0	0	0	0	0	0	0	0	AC189056.3_FGT001	489	315	unknown	GO:0044267,GO:0006950,GO:0044249
AC189060.4_FG007	Zm00001d044531	0	0	3.62122	0	0	0	0	0	AC189060.4_FGT007	723	549	;retrotransposon protein, putative, unclassified, expressed	GO:0044249,GO:0016021,GO:0016043,GO:0016740,GO:0065007,GO:0016787,GO:0006810,GO:0006281
AC189078.3_FG004	Zm00001d019826	0	0	0	0	0	0	0	0	AC189078.3_FGT004	483	309	unknown	GO:0080090,GO:0031323,GO:0034645,GO:0006139,GO:0016021,GO:0010468,GO:0051171,GO:0042221,GO:0006950,GO:0010556
AC189084.3_FG002	Zm00001d047337	0	0	0	0	0	0	0	0	AC189084.3_FGT002	492	318	unknown	GO:0044237,GO:0005488
AC189280.3_FG001	Zm00001d051943	0	0	0	0	0	0	0	0	AC189280.3_FGT001	639	465	acyl- oxidase family protein;protein binding protein, putative, expressed	GO:0016740,GO:0000228,GO:0005856,GO:0016787,GO:0050794,GO:0043412,GO:0010556,GO:0006351,GO:0005737,GO:0000123,GO:0007275,GO:0044267,GO:0051276
AC189694.3_FG003	Zm00001d050773	0	0	0	0	0	0	0	0	AC189694.3_FGT003	630	456	unknown	GO:0051716,GO:0006950,GO:0006259,GO:0016043
AC189750.4_FG004	Zm00001d021596	1.72135	0	78.3818	66.5307	0	0	1.57691	1.43357	AC189750.4_FGT004	1548	1374	adenosine 5 -phosphosulfate reductase-like1; APS reductase 3	GO:0005783,GO:0016740,GO:0009684,GO:0009973,GO:0019344,GO:0009570,GO:0006950,GO:0004604,GO:0005634,GO:0005739,GO:0033741,GO:0019761,GO:0045454,GO:0016138,GO:0019379
AC189752.3_FG003	Zm00001d053075	0	0	0	0	0	0	0	0	AC189752.3_FGT003	504	330	unknown	GO:0015629,GO:0005737,GO:0005730,GO:0030529,GO:0055085,GO:0006812,GO:0005886,GO:0016772,GO:0044237,GO:0016021
AC189753.3_FG002	Zm00001d047556	0	0	0	0	0	0	0	0	AC189753.3_FGT002	1131	957	hypothetical protein ZEAMMB73_656590;retrotransposon protein, putative, unclassified, expressed	GO:0044237,GO:0005488,GO:0005634,GO:0005694,GO:0016787,GO:0009507,GO:0043234
AC189770.3_FG002	Zm00001d047215	0	0	0	0	0	0	0	0	AC189770.3_FGT002	1059	885	unknown	GO:0032501,GO:0016192,GO:0016043,GO:0051649,GO:0007154
AC189771.3_FG001	Zm00001d015106	0	0	0	0	0	0	0	0	AC189771.3_FGT001	435	261	unknown	GO:0016491,GO:0016881,GO:0005737,GO:0005672,GO:0006367,GO:0046872,GO:0055114,GO:0007031
AC189792.3_FG005	Zm00001d009736	0	0	0	0	0	0	0	0	AC189792.3_FGT005	606	432	unknown	GO:0019222,GO:0008168,GO:0016021,GO:0048518,GO:0001510,GO:0008158,GO:0051179,GO:0006396,GO:0048731,GO:0007165
AC189795.3_FG001	Zm00001d026427	16.7717	0	0	0	0	0	0	0	AC189795.3_FGT001	720	546	;transposon protein, putative, Pong sub-class, expressed	GO:0048869,GO:0016740,GO:0048513,GO:0048518,GO:0048519,GO:0003676,GO:0005654,GO:0016787,GO:0009889,GO:0005840,GO:0006351,GO:0009653,GO:0043687,GO:0031323,GO:0010468,GO:0051171
AC189796.3_FG004	Zm00001d023960	0	0	0	0	0	0	0	0	AC189796.3_FGT004	759	585	;expressed protein	GO:0006139,GO:0000922,GO:0005814,GO:0016740,GO:0000776,GO:0006629,GO:0043170,GO:0007165
AC189879.3_FG003	Zm00001d046438	0.291987	0	0	0	0	0	0	0	AC189879.3_FGT003	2955	2781	argonaute family protein;PINHEAD, putative, expressed	GO:0055046,GO:0035279,GO:0035278,GO:0009561,GO:0009944,GO:0016787,GO:0010267,GO:0036099,GO:0010072,GO:0007416,GO:0009733,GO:0010228,GO:0040010,GO:0035198,GO:0000932,GO:0009850,GO:0009855,GO:0007367,GO:0005829,GO:0016442,GO:0035019,GO:0010492,GO:0003743,GO:0019898,GO:0010218,GO:0009926,GO:0010599,GO:0040018,GO:0035197,GO:0031054,GO:0040025,GO:0048864,GO:0009965,GO:0030423,GO:0048765,GO:0010431,GO:…
AC189883.3_FG002	Zm00001d000024	0	0	0	0	0	0	0	0	AC189883.3_FGT002	531	357	unknown	GO:0051239,GO:0005488,GO:0010941,GO:0009617,GO:0002682,GO:0006629,GO:0009889,GO:0006952,GO:0051171,GO:0042221,GO:0051179,GO:0043170,GO:0019637,GO:0048522
AC190035.1_FG005	Zm00001d005669	0	0	0	0	0	0	0	0	AC190035.1_FGT005	594	420	unknown	GO:0034645,GO:0065007,GO:0044267
AC190225.2_FG001	Zm00001d009393	0	0	0	0	0	0	0	0	AC190225.2_FGT001	666	492	protein g1-like7;DUF640 domain containing protein, putative, expressed	GO:0006487,GO:0005634,GO:0044196,GO:0005576,GO:0009507,GO:0016757,GO:0007275,GO:0016021,GO:0005488
AC190480.1_FG007	Zm00001d007710	0	0	0	0	0	0	0	0	AC190480.1_FGT007	1593	1419	nodule-specific protein;nodulin, putative, expressed	GO:0016021,GO:0005774,GO:0016740,GO:0080167,GO:0019344,GO:0015706,GO:0044036,GO:0007623,GO:0022891,GO:0097159,GO:0034645,GO:0009651,GO:0010167,GO:0005634,GO:0005739,GO:0019761,GO:0055085,GO:0016138,GO:0009536,GO:0000271,GO:0005886
AC190485.1_FG004	Zm00001d050586	0	0	0	0	0	0	0	0	AC190485.1_FGT004	624	450	nac domain transcription factor superfamily protein;	GO:0005737,GO:0016043,GO:0016861,GO:0006810,GO:0048518,GO:0050794,GO:0016301,GO:0006004,GO:0048731
AC190491.1_FG002	no unique gene id correspondence	0	0	0	0	0	0	0	0	AC190491.1_FGT002	354	180	;transposon protein, putative, Mariner sub-class, expressed	GO:0005488,GO:0016021,GO:0016740,GO:0050794,GO:0050896,GO:0044237,GO:0023052,GO:0048731
AC190496.1_FG002	Zm00001d033783	0	0	0	0	0	0	0	0	AC190496.1_FGT002	808	634	unknown	GO:0034660,GO:0000003,GO:0007275,GO:0022613,GO:0040010,GO:0016837,GO:0045490,GO:0006396,GO:0042597
AC190498.1_FG007	Zm00001d033569	0	0	0	0	0	0	0	0	AC190498.1_FGT007	336	162	;expressed protein	GO:0006811,GO:0031965,GO:0051015,GO:0003824,GO:0044237,GO:0005743,GO:0016021
AC190507.1_FG007	Zm00001d004192	0	0	0	0	0	0	0	0	AC190507.1_FGT007	486	312	adenylate kinase;adenylate kinase, putative, expressed	GO:0019205,GO:0044283,GO:0005634,GO:0005739,GO:0005524,GO:0032502,GO:0009507,GO:0016310,GO:0016776,GO:0009165
AC190526.3_FG004	Zm00001d016377	0	0.490417	4.82303	5.82703	0	0	0	0	AC190526.3_FGT004	618	444	;unknown protein; FUNCTIONS IN: molecular_function unknown; INVOLVED IN: biological_process unknown; LOCATED IN: endomembrane system; EXPRESSED IN: leaf; BEST Arabidopsis thaliana protein match is: unknown protein (TAIR:AT3G56750.1); Has 127 Blast hits to 127 proteins in 16 species: Archae - 0; Bacteria - 0; Metazoa - 0; Fungi - 0; Plants - 117; Viruses - 0; Other Eukaryotes - 10 (source: NCBI BL…	GO:0006457,GO:0006807,GO:0044260,GO:0051082,GO:0050789,GO:0009058,GO:0044238,GO:0005802,GO:0006950,GO:0005768
AC190544.2_FG004	no unique gene id correspondence	0	0	0	0	0	0	0	0	AC190544.2_FGT004	219	46.24	unknown	GO:0005488,GO:0008233,GO:0016021,GO:0006465
AC190549.3_FG004	Zm00001d039516	0	0	0	0	0	0	0	0	AC190549.3_FGT004	423	249	unknown	GO:0005887,GO:0016310,GO:0007275,GO:0004714,GO:0065007,GO:0050896,GO:0023052
AC190560.2_FG002	no unique gene id correspondence	0	0	0	0	0	0	0	0	AC190560.2_FGT002	375	201	dihydroneopterin aldolase;dihydroneopterin aldolase, putative, expressed	GO:0006520,GO:0032502,GO:0032501,GO:0006760,GO:0031966,GO:0009536,GO:0004150,GO:0005840,GO:0016772,GO:0050896,GO:0005488
AC190565.2_FG003	Zm00001d046159	0	0	0	0	0	0	0	0	AC190565.2_FGT003	723	549	unknown	GO:0031072,GO:0016043,GO:0003677,GO:0051082,GO:0032502,GO:0032501,GO:0051641,GO:0006355
AC190570.3_FG003	Zm00001d032684	0	0	0	0	0	0	0	0	AC190570.3_FGT003	762	588	rna processing factor 1;Brix domain containing protein, putative, expressed	GO:0006955,GO:0070887,GO:0016740,GO:0048513,GO:0006810,GO:0044260,GO:0000813,GO:0046483,GO:0035097,GO:0043130
AC190572.4_FG001	Zm00001d041441	0	0	0	0	0	0	0	0	AC190572.4_FGT001	744	570	;retrotransposon protein, putative, unclassified, expressed	GO:0009274,GO:0005737,GO:0005634,GO:0016020,GO:0016740,GO:0016787,GO:0006351,GO:0005488
AC190576.2_FG002	no unique gene id correspondence	0	0	0	0	0	0	0	0	AC190576.2_FGT002	450	276	unknown	GO:0003676,GO:0050660,GO:0065007,GO:0009987,GO:0007155,GO:0055114,GO:0003995,GO:0005102
AC190587.3_FG005	no unique gene id correspondence	1.47331	0	0	0	1.9065	0	0	0	AC190587.3_FGT005	2532	2358	hypothetical protein ZEAMMB73_282918;metallothionein family protein, expressed	GO:0008270,GO:0003676,GO:0005737,GO:0075713,GO:0016021,GO:0010467,GO:0019058,GO:0032502,GO:0022414,GO:0006310,GO:0003824,GO:0019867,GO:0015074
AC190589.2_FG002	no unique gene id correspondence	0	0	0	0	0	0	0	0	AC190589.2_FGT002	687	513	unknown	GO:0044237,GO:0005488
AC190590.3_FG001	no unique gene id correspondence	0	0	0	0	0	0	0	0	AC190590.3_FGT001	525	351	unknown	GO:0032021,GO:0016020,GO:0009277,GO:0000145,GO:0016043,GO:0006366,GO:0016787,GO:0020036,GO:0016772,GO:0006355,GO:0000159,GO:0015031,GO:0006396
AC190609.3_FG001	Zm00001d052717	0	0	0	0	0	0	0	0	AC190609.3_FGT001	1215	1041	bzip transcription factor superfamily protein;transcription factor RF2a, putative, expressed	GO:0005783,GO:0006984,GO:0016021,GO:0009410,GO:0043565,GO:0006355,GO:0046983,GO:0005634,GO:0009725,GO:0030968,GO:0007275,GO:0005886,GO:0003700
AC190609.3_FG002	Zm00001d052718	1071.11	206.855	360.737	535.686	1644.52	330.405	62.3449	70.8885	AC190609.3_FGT002	632	458	60s ribosomal protein l38;60S ribosomal protein L38, putative, expressed	GO:0022625,GO:0005789,GO:0001501,GO:0001503,GO:0055074,GO:0009698,GO:0007605,GO:0019083,GO:0022618,GO:0031090,GO:0010204,GO:0003723,GO:0000184,GO:0046283,GO:0003735,GO:0042474,GO:0009626,GO:0006412
AC190609.3_FG003	Zm00001d052719	21.0582	0	13.8583	21.6363	33.6553	0.810938	5.75679	11.3271	AC190609.3_FGT003	789	615	60s ribosomal protein l7;60S ribosomal protein L7, putative, expressed	GO:0022625,GO:0005774,GO:0000463,GO:0005730,GO:0044822,GO:0002181,GO:0000184,GO:0005618,GO:0003735,GO:0005886,GO:0009506,GO:0009507,GO:0040010
AC190609.3_FG004	Zm00001d052720	2.28215	0.784168	1.96274	2.08263	0	0	4.12984	0	AC190609.3_FGT004	2085	1911	aspartic proteinase-like protein 2-like;aspartic proteinase-like protein 2 precursor, putative, expressed	GO:0030163,GO:0043231,GO:0046658,GO:0009860,GO:0005737,GO:0009505,GO:0006508,GO:0004190,GO:0048046,GO:0006499,GO:0009827
AC190609.3_FG005	Zm00001d052716	0	0	0	0	0	0	0	0	AC190609.3_FGT005	408	234	unknown	GO:0009791,GO:0015278,GO:0005813,GO:0005634,GO:0050789,GO:0055085,GO:0048513,GO:0009987,GO:0006816,GO:0003006,GO:0016021
AC190613.3_FG001	Zm00001d004040	1.2354	0	0	0	0	0	0	0	AC190613.3_FGT001	2847	2673	TPA: hypothetical protein ZEAMMB73_932868;expressed protein	GO:0044237,GO:0008270,GO:0003676,GO:0065007,GO:0016787,GO:0017119,GO:0044238,GO:0050896,GO:0005802,GO:0043170,GO:0005768
AC190614.3_FG004	Zm00001d013684	0	0	0	0	0	0	0	0	AC190614.3_FGT004	492	318	unknown	GO:0005737,GO:0000166,GO:0006400,GO:0016787,GO:0016021
AC190623.3_FG001	Zm00001d043299	0	16.9056	1.51262	0	0	43.1262	14.8802	0	AC190623.3_FGT001	679	505	photosystem II reaction center W; photosystem ii reaction center w protein	GO:0016021,GO:0006364,GO:0005488,GO:0016301,GO:0042549,GO:0009657,GO:0008168,GO:0010207,GO:0009523,GO:0004871,GO:0009535
AC190623.3_FG002	Zm00001d043300	0	0	0	0	0	0	0	0	AC190623.3_FGT002	2337	2163	;expressed protein	GO:0044260,GO:0032501,GO:0005231,GO:0050794,GO:0044238
AC190628.4_FG007	Zm00001d052248	31.8072	0	18.6086	14.5408	30.7421	0	3.68067	0	AC190628.4_FGT007	2664	2490	hypothetical protein ZEAMMB73_240702;AAA family ATPase, putative, expressed	GO:0042138,GO:0016740,GO:0010638,GO:0007062,GO:0036064,GO:0008568,GO:0005524,GO:0009887,GO:0009888,GO:0005930,GO:0051327,GO:0043247,GO:0005737,GO:0007129,GO:0032504,GO:0016926,GO:0007131,GO:0005813,GO:0010332,GO:0005886,GO:0032204
AC190630.2_FG001	Zm00001d000368	0	0	0	0	0	0	0	0	AC190630.2_FGT001	504	330	tpa: ring zinc finger domain superfamily protein;zinc finger, RING-type, putative, expressed	GO:0030154,GO:0044237,GO:0005634,GO:0030238,GO:0050794,GO:0044238,GO:0050896,GO:0005488
AC190632.2_FG004	Zm00001d051335	0	0	0	0	0	0	0	0	AC190632.2_FGT004	645	471	ras-related protein ric1-like;ras-related protein, putative, expressed	GO:0031090,GO:0031410,GO:0016043,GO:0012505,GO:0005525,GO:0003824,GO:0051649,GO:0007264,GO:0043231,GO:0016192,GO:0007275
AC190634.1_FG005	no unique gene id correspondence	0	0	0	0	0	0	0	0	AC190634.1_FGT005	471	297	unknown	GO:0034645,GO:0010467,GO:0016788,GO:0044267,GO:0005488
AC190636.3_FG005	Zm00001d012819	0	0	0	0	0	0	0	0	AC190636.3_FGT005	1095	921	s-norcoclaurine synthase 1-like;1-aminocyclopropane-1-carboxylate oxidase 2, putative, expressed	GO:0009845,GO:0080167,GO:0046872,GO:0005794,GO:0009686,GO:0055114,GO:0010421,GO:0010260,GO:0045431,GO:0010162,GO:0009805,GO:0005634,GO:0009407,GO:0009830,GO:0051555,GO:0030867,GO:0010583,GO:0010114,GO:0009820,GO:0009740
AC190638.3_FG001	Zm00001d051712	0	0	0	0	0	0	0	0	AC190638.3_FGT001	339	165	;AGAP000425-PA, putative, expressed	GO:0005783,GO:0016491,GO:0005730,GO:0005739,GO:0005654,GO:0016740,GO:0032501,GO:0051179,GO:0042180,GO:0044238,GO:0034641,GO:0016021,GO:0005488
AC190643.4_FG011	Zm00001d018293	0	0	0	0	0	0	0	0	AC190643.4_FGT011	468	294	histone h2a;Core histone H2A/H2B/H3/H4 domain containing protein, putative, expressed	GO:0044710,GO:0000793,GO:0000790,GO:0001510,GO:0000786,GO:0006950,GO:0046982,GO:0005737,GO:0005730,GO:0008283,GO:0006334,GO:0003677,GO:0050789,GO:0000775,GO:0006259
AC190652.3_FG001	Zm00001d040562	10.1263	0	5.43506	2.44831	10.5046	0	0.789304	0	AC190652.3_FGT001	762	588	atp synthase subunit partial;ATP synthase, putative, expressed	GO:0044249,GO:0044281,GO:0006139,GO:0005835,GO:0016021,GO:0016740,GO:0005886,GO:0018580,GO:0051234,GO:0055114,GO:0005488
AC190665.3_FG006	Zm00001d040602	0	0	0	0	0	0	0	0	AC190665.3_FGT006	570	396	;expressed protein	GO:0005488,GO:0030154,GO:0016491,GO:0005634,GO:0005739,GO:0042221,GO:0034641,GO:0006536,GO:0007275,GO:0016021,GO:0048522
AC190671.4_FG003	no unique gene id correspondence	0	0	0	0	0	0	0	0	AC190671.4_FGT003	321	147	;expressed protein	GO:0016021,GO:0022900,GO:0006119,GO:0005488
AC190677.3_FG003	no unique gene id correspondence	0	0	0	0	0	0	0	0	AC190677.3_FGT003	615	441	unknown	GO:0003913,GO:0065007,GO:0006281,GO:0018298
AC190685.3_FG005	Zm00001d002331	0	0	0	0	0	0	0	0	AC190685.3_FGT005	879	705	unknown	GO:0044237,GO:0030018,GO:0031430,GO:0004672,GO:0055002,GO:0005488
AC190688.3_FG006	Zm00001d012486	0	0	0	0	0	0	0	0	AC190688.3_FGT006	1518	1344	g-type lectin s-receptor-like serine threonine-protein kinase sd2-5;curculin-like lectin family protein, putative, expressed	GO:0005783,GO:0030246,GO:0000139,GO:0016021,GO:0016043,GO:0065007,GO:0004672,GO:0032502,GO:0006468,GO:0032501,GO:0005886,GO:0007154,GO:0051179,GO:0050896
AC190693.1_FG009	Zm00001d006671	0	0	0	0	0	0	0	0	AC190693.1_FGT009	441	267	unknown	GO:0005488,GO:0016021,GO:0005739,GO:0016740,GO:0045254,GO:0044237
AC190695.3_FG003	no unique gene id correspondence	0	0	0	0	0	0	0	0	AC190695.3_FGT003	1767	1593	;retrotransposon protein, putative, Ty3-gypsy subclass, expressed	GO:0005737,GO:0004527,GO:0016740,GO:0016043,GO:0010467,GO:0065007,GO:0022613,GO:0016070
AC190701.3_FG001	Zm00001d040454	0	0	0	0	0	0	0	0	AC190701.3_FGT001	1419	1245	dead-box atp-dependent rna helicase family protein;cytidylyltransferase domain containing protein, expressed	GO:0003676,GO:0034660,GO:0005737,GO:0005654,GO:0005694,GO:0043234,GO:0017111,GO:0006396,GO:0005681
AC190716.3_FG001	Zm00001d013351	0	0	0	0	0	0	0	0	AC190716.3_FGT001	786	612	hypothetical protein ZEAMMB73_619810;cyclin-dependent kinase B2-1, putative, expressed	GO:0005737,GO:0005634,GO:0004672,GO:0005694,GO:0005524,GO:0005856,GO:0006468,GO:0043687,GO:0050794,GO:0012505,GO:0050896,GO:0007275,GO:0023052
AC190734.2_FG003	Zm00001d013467	0	0	0	0	0	0	0	0	AC190734.2_FGT003	1080	906	teosinte branched1 protein;TCP family transcription factor, putative, expressed	GO:0048513,GO:0003677,GO:0007049,GO:0003824,GO:0006355,GO:0009653,GO:0005634,GO:0048827,GO:0048831,GO:0009507
AC190740.2_FG004	Zm00001d029348	0	0	8.08446	5.66658	0	0	0	0	AC190740.2_FGT004	915	741	thioredoxin-related transmembrane protein 2 homolog;expressed protein	GO:0005789,GO:0005635,GO:0006810,GO:0000166,GO:0004386,GO:0050789,GO:0006396,GO:0016021,GO:0005681
AC190743.3_FG012	Zm00001d047175	84.3281	0	0	75.2835	166.303	0	0	0	AC190743.3_FGT012	244	70.16	polypyrimidine tract-binding protein;polypyrimidine tract-binding protein, putative, expressed	GO:0005737,GO:0005654,GO:0010467,GO:0000166,GO:0003824,GO:0016070,GO:0050896,GO:0003723,GO:0007275
AC190744.2_FG010	no unique gene id correspondence	0	0	0	0	0	0	0	0	AC190744.2_FGT010	339	165	unknown	GO:0044237,GO:0004601,GO:0005737,GO:0005615,GO:0020037,GO:0006979,GO:0055114
AC190749.3_FG006	Zm00001d051630	0	0	0	0	0	0	0	0	AC190749.3_FGT006	411	237	mob1-like protein;mps one binder kinase activator-like 1A, putative, expressed	GO:0016791,GO:0016310,GO:0005737,GO:0016043,GO:0007049,GO:0043687,GO:0050794,GO:0005815,GO:0048856,GO:0023052
AC190750.2_FG014	Zm00001d001923	43.1457	0.890942	22.6606	24.903	57.5066	0.998432	10.6875	0	AC190750.2_FGT014	1482	1308	;OsFBX108 - F-box domain containing protein, expressed	GO:0005737,GO:0031090,GO:0044260,GO:0005634,GO:0016787,GO:0050794,GO:0012505,GO:0031461,GO:0044238,GO:0050896,GO:0007275,GO:0023052
AC190751.4_FG008	no unique gene id correspondence	0	0	0	0	0	0	0	0	AC190751.4_FGT008	312	138	;DUF1645 domain containing protein, putative, expressed	GO:0051179,GO:0004842,GO:0030163,GO:0016567,GO:0008270
AC190756.4_FG007	Zm00001d045198	0	0	0	0	0	0	0	0	AC190756.4_FGT007	870	696	unknown	GO:0048468,GO:0007166,GO:0016021,GO:0048518,GO:0006937,GO:0002376,GO:0009653,GO:0051234,GO:0006950,GO:0009255,GO:0010646,GO:0043687,GO:0004456,GO:0031323,GO:0042592,GO:0048699
AC190757.3_FG001	no unique gene id correspondence	0	0	0	0	0	0	0	0	AC190757.3_FGT001	2457	2283	;zinc knuckle family protein, expressed	GO:0007166,GO:0016021,GO:0048518,GO:0006171,GO:0019935,GO:0007188,GO:0035150,GO:0016787,GO:0006810,GO:0051339,GO:0051239,GO:0006955,GO:0005737,GO:0030814,GO:0032502,GO:0030802,GO:0034404,GO:0009124,GO:0031281,GO:0042592,GO:0004871
AC190763.3_FG002	Zm00001d030602	0	0	0	0	0	0	0	0	AC190763.3_FGT002	486	312	unknown	GO:0044237
AC190771.2_FG003	Zm00001d005942	0	0	0	0	0	0	0	0	AC190771.2_FGT003	462	288	unknown	GO:0044237,GO:0003676,GO:0046872
AC190772.4_FG011	Zm00001d049417	0	0	0	0	0	0	0	0	AC190772.4_FGT011	474	300	germin-like protein 12-4;Cupin domain containing protein, expressed	GO:0005783,GO:0030048,GO:0045492,GO:0015706,GO:0009505,GO:0030145,GO:0045735,GO:0010413,GO:0000325,GO:0031012,GO:0009651,GO:0010167,GO:0048046,GO:0010106,GO:0050162
AC190788.2_FG004	no unique gene id correspondence	0	0	0	0	0	0	0	0	AC190788.2_FGT004	504	330	unknown	GO:0007165,GO:0031137,GO:0019236,GO:0006468,GO:0016301,GO:0005975,GO:0004553
AC190788.2_FG005	Zm00001d006382	5.63575	0	0	0	0	0	0	0	AC190788.2_FGT005	507	333	dna mismatch repair protein msh4 isoform x1;mutS family domain IV containing protein, expressed	GO:0000794,GO:0006298,GO:0005654,GO:0005524,GO:0016787,GO:0007127,GO:0006310,GO:0030983,GO:0022403,GO:0009536,GO:0050789
AC190789.3_FG005	Zm00001d026622	3.78989	0	0	0	0	0	0	0	AC190789.3_FGT005	507	333	unknown	GO:0044237,GO:0005488
AC190792.2_FG006	Zm00001d001811	0	0	0	0	0	0	2.32611	0	AC190792.2_FGT006	600	426	TPA: hypothetical protein ZEAMMB73_608500;expressed protein	GO:0005488,GO:0016021,GO:0006355
AC190799.2_FG010	Zm00001d027615	0	0	0	0	0	0	0	0	AC190799.2_FGT010	729	555	ethylene-responsive transcription factor erf094-like;AP2 domain containing protein, expressed	GO:0006950,GO:0003676,GO:0009723,GO:0016491,GO:0000160,GO:0005634,GO:0006261,GO:0009755,GO:0051707,GO:0016779,GO:0071897
AC190807.2_FG001	Zm00001d005289	0	0	0	0	0	0	0	0	AC190807.2_FGT001	525	351	60 kda jasmonate-induced;ribosome inactivating protein, putative, expressed	GO:0009966,GO:0048513,GO:0030598,GO:0009653,GO:0016043,GO:0006952,GO:0051234,GO:0005737,GO:0017148,GO:0005102,GO:0019219
AC190809.2_FG002	Zm00001d004404	0	0	0	0	0	0	0	0	AC190809.2_FGT002	342	168	unknown	GO:0032502,GO:0044238,GO:0000003,GO:0050896,GO:0009987,GO:0046983
AC190811.1_FG003	no unique gene id correspondence	0	0	0	0	0	0	0	0	AC190811.1_FGT003	804	630	unknown	GO:0044238,GO:0044260,GO:0030246,GO:0034641,GO:0044281,GO:0009056
AC190812.3_FG006	Zm00001d012181	0	0	0	0	0	0	0	0	AC190812.3_FGT006	579	405	unknown	GO:0044237,GO:0003677,GO:0005634,GO:0006508,GO:0004222,GO:0007229,GO:0003682
AC190816.3_FG007	no unique gene id correspondence	3.88657	0	0	0	3.39939	0	0	0	AC190816.3_FGT007	2370	2196	hypothetical protein ZEAMMB73_028573;expressed protein	GO:0006810,GO:0016021,GO:0019867,GO:0044237,GO:0003824
AC190832.2_FG003	Zm00001d051777	3.37287	0	6.70468	13.2285	2.91618	0	0	0	AC190832.2_FGT003	618	444	unknown	GO:0005524,GO:0051276,GO:0006355
AC190832.2_FG006	Zm00001d051774	0	0	0	0	0	0	0	0	AC190832.2_FGT006	525	351	unknown	GO:0044267,GO:0005634,GO:0005739,GO:0010467,GO:0016787,GO:0005886,GO:0005840,GO:0005856,GO:0003723,GO:0016021
AC190834.3_FG005	Zm00001d012796	0	0	0	0	0	0	0	0	AC190834.3_FGT005	1173	999	;tRNA-splicing endonuclease positive effector-related, putative, expressed	GO:0000228,GO:0016043,GO:0005739,GO:0010467,GO:0005657,GO:0017111,GO:0009507,GO:0016070,GO:0050789,GO:0006259,GO:0005681
AC190841.2_FG007	no unique gene id correspondence	0	0	0	0	0	0	0	0	AC190841.2_FGT007	324	150	unknown	GO:0008270,GO:0004181,GO:0006508,GO:0044237
AC190851.3_FG003	Zm00001d019242	0	0	0	0	0	0	0	0	AC190851.3_FGT003	807	633	unknown	GO:0005737,GO:0005634,GO:0016740,GO:0006810,GO:0006351,GO:0016021,GO:0005488
AC190858.3_FG004	Zm00001d003818	0	0	0	0	0	0	0	0	AC190858.3_FGT004	924	750	;expressed protein	GO:0060249,GO:0003677,GO:0007127,GO:0006260,GO:0005634,GO:0008234,GO:0006508,GO:0000279,GO:0006281,GO:0006312,GO:0051276
AC190858.3_FG005	no unique gene id correspondence	0	0	0	0	0	0	0	0	AC190858.3_FGT005	645	471	TPA: hypothetical protein ZEAMMB73_670487;	GO:0016021,GO:0008234,GO:0006508,GO:0032501,GO:0050794,GO:0044237,GO:0023052
AC190883.2_FG005	Zm00001d043546	0	0	0	0	0	0	0	0	AC190883.2_FGT005	561	387	unknown	GO:0048518,GO:0090071,GO:0042256,GO:0006366,GO:0005737,GO:0045892,GO:0017148,GO:0048731
AC190885.4_FG006	Zm00001d052372	0	0	0	0	0	0	0	0	AC190885.4_FGT006	729	555	protein lurp-one-related 8-like;DUF567 domain containing protein, putative, expressed	GO:0016798,GO:0016491,GO:0005737,GO:0006413,GO:0003743
AC190909.3_FG004	Zm00001d014867	105.608	0	8.41352	0	57.6187	0	0	0	AC190909.3_FGT004	1593	1419	glycosyl transferase family protein;1,3-beta-glucan synthase component domain containing protein, expressed	GO:0000148,GO:0000003,GO:0009653,GO:0048869,GO:0016021,GO:0016043,GO:0006075,GO:0065007,GO:0003843
AC190913.3_FG002	Zm00001d045346	0	0	0	0	0	0	0	0	AC190913.3_FGT002	930	756	;expressed protein	GO:0005634,GO:0032502,GO:0032501,GO:0009987,GO:0003824,GO:0051179,GO:0009507,GO:0044238,GO:0050896
AC190915.3_FG007	Zm00001d033927	10.8209	0	0	0	32.3035	0.548944	0	0	AC190915.3_FGT007	543	369	e3 ubiquitin-protein ligase hos1-like;expressed protein	GO:0019219,GO:0031326,GO:0016881,GO:0005634,GO:0016020,GO:0005739,GO:0032446,GO:0010556,GO:0048519,GO:0010468,GO:0043234,GO:0032501,GO:0019787,GO:0043687,GO:0015630,GO:0050896,GO:0006351,GO:0012505
AC190922.3_FG007	Zm00001d014789	0	0	0	0	0	0	0	0	AC190922.3_FGT007	492	318	unknown	GO:0006807,GO:0000166,GO:0004672,GO:0006508,GO:0032502,GO:0006468,GO:0006950,GO:0005576
AC190925.2_FG002	Zm00001d015768	0	0	1.71432	0	0	0	0	0	AC190925.2_FGT002	480	306	unknown	GO:0008270,GO:0004089,GO:0006810,GO:0016779,GO:0006351
AC190932.3_FG008	no unique gene id correspondence	0	0	0	0	0	0	0	0	AC190932.3_FGT008	621	447	;expressed protein	GO:0016310,GO:0016021,GO:0006260,GO:0009506,GO:0005840,GO:0016772,GO:0005488
AC190933.3_FG004	Zm00001d039826	0	46.3737	3.90325	6.86103	4.59472	40.1065	2.54428	9.45861	AC190933.3_FGT004	489	315	universal stress protein usp1-like protein;universal stress protein domain containing protein, putative, expressed	GO:0005773,GO:0005794,GO:0042157,GO:0006811,GO:0006950,GO:0007190,GO:0007126,GO:0016301,GO:0002238,GO:0005488,GO:0000279,GO:0009059,GO:0005886
AC190934.3_FG003	no unique gene id correspondence	0	0	0	0	0	0	0	0	AC190934.3_FGT003	543	369	unknown	GO:0006996,GO:0044260,GO:0090304,GO:0009058,GO:0065007
AC190978.3_FG007	no unique gene id correspondence	0	0	0	0	0	0	0	0	AC190978.3_FGT007	507	333	unknown	GO:0032502,GO:0050896,GO:0016043,GO:0051179,GO:0008152,GO:0023052,GO:0050789
AC190985.3_FG006	Zm00001d020978	4.45008	0	0	0	0	0	0	0	AC190985.3_FGT006	867	693	unknown	GO:0034645,GO:0005737,GO:0016020,GO:0065007,GO:0016787,GO:0006629
AC190990.2_FG005	Zm00001d016954	0	0	0	0	0	0	0	0	AC190990.2_FGT005	657	483	;retrotransposon protein, putative, unclassified, expressed	GO:0034645,GO:0005737,GO:0016043,GO:0016740,GO:0065007,GO:0006281,GO:0005886,GO:0016021
AC190999.2_FG004	Zm00001d005812	20.3179	0	4.90771	4.04424	6.13359	0	1.46876	0	AC190999.2_FGT004	3525	3351	dna cross-link repair 1a protein;DNA repair metallo-beta-lactamase family protein, expressed	GO:0006303,GO:0016740,GO:0035312,GO:0036297,GO:0005737,GO:0031848,GO:0003684,GO:0000784,GO:0090305,GO:0007275
AC191009.3_FG004	Zm00001d034859	23.1139	2.50913	51.9563	110.894	11.763	1.88132	1.72808	0	AC191009.3_FGT004	330	156	snrk1-interacting protein 1;snRK1-interacting protein 1, putative, expressed	GO:0016853,GO:0044237,GO:0005488
AC191012.2_FG001	no unique gene id correspondence	0	0	0	0	0	0	0	0	AC191012.2_FGT001	570	396	unknown	GO:0005506,GO:0042586,GO:0006412
AC191040.2_FG002	Zm00001d027716	0	0	0	0	0	0	0	0	AC191040.2_FGT002	786	612	unknown	GO:0005488,GO:0007275,GO:0006366,GO:0060255,GO:0009889,GO:0050794,GO:0016772
AC191042.4_FG001	Zm00001d029728	0	0	0	0	0	0	0	0	AC191042.4_FGT001	2205	2031	transmembrane protein20 isoform x1;cadmium tolerance factor, putative, expressed	GO:0048583,GO:0016021,GO:0048519,GO:0051707,GO:0005886,GO:0016301,GO:0006355,GO:0005737,GO:0006974,GO:0030098,GO:0045935,GO:0006996
AC191048.2_FG006	Zm00001d013069	0	0	0	0	0	0	0	0	AC191048.2_FGT006	681	507	prenylated rab receptor 2;prenylated rab acceptor, putative, expressed	GO:0005789,GO:0010008,GO:0016740,GO:0006661,GO:0016491,GO:0016192,GO:0005829,GO:0005802,GO:0016021
AC191049.3_FG007	Zm00001d030906	0	0	0	0	0	0	0	0	AC191049.3_FGT007	396	222	unknown	GO:0044238,GO:0032501,GO:0016787,GO:0044237,GO:0065007
AC191050.3_FG003	Zm00001d003801	0	0	0	0	0	0	0	0	AC191050.3_FGT003	1689	1515	cupin family protein; tpa: low quality protein: globulin1	GO:0016701,GO:0005634,GO:0033095,GO:0009987,GO:0050832,GO:0008152,GO:0046872,GO:0031640,GO:0005773,GO:0005576,GO:0045735,GO:0042742
AC191064.3_FG007	no unique gene id correspondence	0	0	0	0	0	0	0	0	AC191064.3_FGT007	1215	1041	;retrotransposon protein, putative, unclassified, expressed	GO:0032264,GO:0042254,GO:0016787,GO:0005730,GO:0044822
AC191067.3_FG005	no unique gene id correspondence	0	0	0	0	0	0	0	0	AC191067.3_FGT005	726	552	;expressed protein	GO:0016491,GO:0005634,GO:0005739,GO:0006536,GO:0016021,GO:0005488
AC191069.3_FG004	Zm00001d009132	19.2081	8.01434	22.1486	17.0153	31.0289	6.08966	0	0	AC191069.3_FGT004	703	529	hypothetical protein ZEAMMB73_105347;expressed protein	GO:0006950,GO:0007165,GO:0090304,GO:0044249,GO:0050662,GO:0044260,GO:0005739,GO:0019219,GO:0032501,GO:0060255,GO:0009059,GO:0009507,GO:0016616,GO:0019538,GO:0048856,GO:0048522
AC191069.3_FG007	Zm00001d009137	0	0	0	0	0	0	0	0	AC191069.3_FGT007	273	99	;transposon protein, putative, Ac/Ds sub-class, expressed	GO:0050790,GO:0044237,GO:0030695,GO:0003676,GO:0046983
AC191070.3_FG006	Zm00001d049775	0	0	0	0	0	0	0	0	AC191070.3_FGT006	1014	840	hypothetical protein ZEAMMB73_282856;AGC_PVPK_like_kin82y.20 - ACG kinases include homologs to PKA, PKG and PKC, expressed	GO:0005789,GO:0005198,GO:0010605,GO:0016021,GO:0005829,GO:0016043,GO:0006357,GO:0030154,GO:0005634,GO:0048731,GO:0004872,GO:0004879,GO:0004672,GO:0006468,GO:0045934,GO:0005886
AC191071.3_FG001	Zm00001d048260	0	0	0	0	0	0	0	0	AC191071.3_FGT001	1605	1431	probable flavin-containing monooxygenase 1;flavin-containing monooxygenase family protein, putative, expressed	GO:0044281,GO:0004499,GO:0050832,GO:0055114,GO:0009870,GO:0071456,GO:0034641,GO:0031300,GO:0031227,GO:0005739,GO:0009507,GO:0006725,GO:0010204,GO:0042742,GO:0009627,GO:0050661,GO:0050660,GO:0009626
AC191073.2_FG001	Zm00001d003862	0	0	0	0	0	0	0	0	AC191073.2_FGT001	441	267	;GRF zinc finger family protein, expressed	GO:0080090,GO:0006261,GO:0060255,GO:0008270,GO:0003676,GO:0035556,GO:0016605,GO:0016043,GO:0016787,GO:0009889,GO:0005730,GO:0005743,GO:0031323,GO:0022402,GO:0022403,GO:0051171,GO:0048523
AC191073.2_FG003	no unique gene id correspondence	0	0	0	0	0	0	0	0	AC191073.2_FGT003	507	333	unknown	GO:0016747,GO:0016570,GO:0045184,GO:0008270,GO:0009891,GO:0003676,GO:0035556,GO:0006461,GO:0006955,GO:0006351,GO:0006633,GO:0042221,GO:0010646,GO:0005737,GO:0042168,GO:0004672,GO:0019219,GO:0006915,GO:0051641,GO:0048699
AC191097.3_FG007	Zm00001d052746	0	0	0	0	0	0	0	0	AC191097.3_FGT007	696	522	probable ascorbate-specific transmembrane electron transporter 1;cytochrome b561, putative, expressed	GO:0009750,GO:0016021,GO:0022900,GO:0031902,GO:0005794,GO:0048767,GO:0010039,GO:0043481,GO:0044238,GO:0030658,GO:0000293,GO:0009932,GO:0031526,GO:0009825,GO:0009507,GO:0009744,GO:0009749,GO:0005765
AC191098.3_FG002	Zm00001d019714	0	0	0	0	0	0	0	0	AC191098.3_FGT002	431	257	unknown	GO:0044237,GO:0055072,GO:0005488,GO:0016021,GO:0006811,GO:0050896,GO:0042597
AC191107.4_FG001	no unique gene id correspondence	0	0	0	0	0	0	0	0	AC191107.4_FGT001	2229	2055	;zinc knuckle family protein, expressed	GO:0005737,GO:0010605,GO:0016021,GO:0032502,GO:0016787,GO:0006810,GO:0043412,GO:0006355,GO:0005488
AC191107.4_FG002	Zm00001d005422	0	0	0	0	0	0	0	0	AC191107.4_FGT002	699	525	15-cis-phytoene chloroplastic chromoplastic;amine oxidase family protein, putative, expressed	GO:0005488,GO:0010103,GO:0016491,GO:0009941,GO:0016556,GO:0055114
AC191113.2_FG002	Zm00001d002126	3.044	0.487107	8.50091	5.99667	2.89484	0	1.66098	0	AC191113.2_FGT002	1977	1803	;expressed protein	GO:0016021,GO:0016740,GO:0048513,GO:0016043,GO:0016787,GO:0006355,GO:0030154,GO:0009653,GO:0005737,GO:0005634,GO:0044267,GO:0007399,GO:0048523
AC191115.3_FG002	Zm00001d004134	0	0	0	0	0	0	0	0	AC191115.3_FGT002	1260	1086	u-box domain-containing protein 33-like;protein kinase family protein, putative, expressed	GO:0048518,GO:0048519,GO:0000151,GO:0016567,GO:0016043,GO:0005524,GO:0006950,GO:0006355,GO:0007275,GO:0004672,GO:0006468,GO:0022414
AC191147.3_FG002	Zm00001d016268	0	0	0	0	0	0	0	0	AC191147.3_FGT002	441	267	unknown	GO:0005992,GO:0016881,GO:0016021,GO:0005886,GO:0009535,GO:0004842,GO:0006351
AC191246.3_FG004	no unique gene id correspondence	0	0	0	0	0	0	0	0	AC191246.3_FGT004	510	336	unknown	GO:0016491,GO:0044260,GO:0009570,GO:0005739,GO:0016740,GO:0044238,GO:0019419,GO:0016853,GO:0050896,GO:0000439
AC191246.3_FG006	Zm00001d016815	0	0	0	0	0	0	0	0	AC191246.3_FGT006	1827	1653	;pentatricopeptide, putative, expressed	GO:0030422,GO:0000398,GO:0080156,GO:0031425,GO:0005488,GO:0016787,GO:0016740,GO:0005739,GO:0043687,GO:0031426,GO:0010182,GO:0009507,GO:0035196
AC191251.3_FG005	Zm00001d013120	17.3958	4.2207	0	2.59967	14.4166	2.92728	1.54099	0	AC191251.3_FGT005	1309	1135	cell differentiation protein rcd1;expressed protein	GO:2000327,GO:0019221,GO:0005829,GO:0003677,GO:0006354,GO:0006357,GO:0030015,GO:0000289,GO:0005634,GO:0031142,GO:0003723,GO:0017148,GO:0000932
AC191253.3_FG004	Zm00001d047099	0	0	0	0	0	0	0	0	AC191253.3_FGT004	1002	828	dnaj heat shock n-terminal domain-containing family protein;MYB family transcription factor, putative, expressed	GO:0006457,GO:0019222,GO:0034645,GO:0005737,GO:0044710,GO:0016021,GO:0016740,GO:0044267,GO:0050794,GO:0034641,GO:0005634,GO:0005488
AC191254.3_FG001	Zm00001d016927	0	0	0	0	0	0	0	0	AC191254.3_FGT001	588	414	hypothetical protein ZEAMMB73_601977;expressed protein	GO:0006479,GO:0006730,GO:0008276,GO:0044282,GO:0018193,GO:0008236,GO:0016021,GO:0005739,GO:0010181,GO:0006508,GO:0016491,GO:0016570,GO:0008757,GO:0043687,GO:0034641,GO:0055114,GO:0009507,GO:0008170
AC191264.3_FG002	Zm00001d021538	0	0	0	0	0	0	0	0	AC191264.3_FGT002	534	360	;expressed protein	GO:0004672,GO:0006508,GO:0006468,GO:0005886,GO:0006355,GO:0004553
AC191264.3_FG003	Zm00001d021539	0	0	0	0	0	0	0	0	AC191264.3_FGT003	474	300	unknown	GO:0065008,GO:0000003,GO:0050896,GO:0009987,GO:0005488,GO:0006810,GO:0050789
AC191279.2_FG001	no unique gene id correspondence	0	0	0	0	0	0	0	0	AC191279.2_FGT001	882	708	nac domain transcription factor superfamily protein;RD26, putative, expressed	GO:0009966,GO:0009611,GO:0003677,GO:0009719,GO:0006355,GO:0005737,GO:0005634,GO:0007275,GO:0042221
AC191279.2_FG003	Zm00001d023484	0	0	0	0	0	0	0	0	AC191279.2_FGT003	1089	915	nac domain transcription factor superfamily protein;RD26, putative, expressed	GO:0044281,GO:0009755,GO:0009968,GO:0003677,GO:0006629,GO:0006355,GO:0005737,GO:0005634,GO:0009723,GO:0007275
AC191283.3_FG004	Zm00001d004559	3.3729	0	0	0	0	0	0	0	AC191283.3_FGT004	951	777	probable lrr receptor-like serine threonine-protein kinase at1g06840;expressed protein	GO:0016310,GO:0007275,GO:0031090,GO:0016021,GO:0005794,GO:0016772,GO:0050896,GO:0005634
AC191297.3_FG004	no unique gene id correspondence	3.70806	0	0	0	5.04984	0	0	0	AC191297.3_FGT004	342	168	hypothetical protein ZeamMp109;	GO:0044282,GO:0044262,GO:0016787,GO:0019318,GO:0050896,GO:0006355,GO:0005739,GO:0048731,GO:0006066,GO:0006996,GO:0042180
AC191305.3_FG002	no unique gene id correspondence	0	0	0	0	0	0	0	0	AC191305.3_FGT002	900	726	unknown	GO:0033036,GO:0044281,GO:0016043,GO:0051321,GO:0005634,GO:0006810,GO:0055088,GO:0042221,GO:0044248,GO:0016070,GO:0016772,GO:0005740
AC191317.3_FG009	no unique gene id correspondence	0	0	0	0	0	0	0	0	AC191317.3_FGT009	531	357	unknown	GO:0016021,GO:0048518,GO:0048519,GO:0042626,GO:0016043,GO:0005524,GO:0006810,GO:0006355,GO:0007275,GO:0022414,GO:0005886
AC191328.3_FG002	Zm00001d050849	0	0	0	0	0	0	0	0	AC191328.3_FGT002	222	49	unknown	GO:0044249,GO:0044283,GO:0009117,GO:0043170,GO:0005488
AC191330.3_FG001	no unique gene id correspondence	0	0	0	0	0	0	0	0	AC191330.3_FGT001	2499	2325	TPA: hypothetical protein ZEAMMB73_608330;retrotransposon protein, putative, unclassified, expressed	GO:0005737,GO:0044260,GO:0016021,GO:0016787,GO:0006810,GO:0009058,GO:0044238
AC191338.3_FG002	Zm00001d003979	0	0	0	0	0	0	0	0	AC191338.3_FGT002	954	780	TPA: hypothetical protein ZEAMMB73_313812;	GO:0005737,GO:0005634,GO:0007275,GO:0003824,GO:0005882,GO:0005886,GO:0016070,GO:0050896,GO:0016021
AC191360.3_FG004	Zm00001d053929	0	0	0	0	0	0	0	0	AC191360.3_FGT004	486	312	unknown	GO:0044237,GO:0005488
AC191360.3_FG015	Zm00001d053915	0	0	0	0	0	0	0	0	AC191360.3_FGT015	585	411	unknown	GO:0006733,GO:0009108,GO:0016021,GO:0042180
AC191361.4_FG006	Zm00001d018385	0	0	0	0	0	0	0	0	AC191361.4_FGT006	534	360	unknown	GO:0031323,GO:0034641,GO:0044260,GO:0048869,GO:0048519,GO:0060255,GO:0048731,GO:0044238
AC191362.3_FG002	Zm00001d030473	0	0	0	0	0	0	0	0	AC191362.3_FGT002	213	40.84	unknown	GO:0044237,GO:0005488
AC191380.3_FG001	no unique gene id correspondence	0	0	0	0	0	0	0	0	AC191380.3_FGT001	687	513	unknown	GO:0016043,GO:0006611,GO:0005524,GO:0044238,GO:0044085,GO:0006406,GO:0051170
AC191401.3_FG009	Zm00001d021857	0	0	0	0	0	0	0	0	AC191401.3_FGT009	777	603	unknown	GO:0003677,GO:0005576,GO:0016740,GO:0042025,GO:0010035,GO:0006355
AC191401.3_FG013	Zm00001d038601	0	0	0	0	0	0	0	0	AC191401.3_FGT013	408	234	;expressed protein	GO:0044238,GO:0044237,GO:0009058,GO:0065007,GO:0042221
AC191410.4_FG004	Zm00001d017929	0	0	0	0	0	0	0	0	AC191410.4_FGT004	678	504	epoxide hydrolase 2;hydrolase, alpha/beta fold family domain containing protein, expressed	GO:0016787,GO:0005829,GO:0044237,GO:0005488
AC191412.3_FG005	Zm00001d052880	0	0	0	0	0	0	0	0	AC191412.3_FGT005	873	699	unknown	GO:0044281,GO:0044267,GO:0005524,GO:0009056,GO:0016757
AC191418.3_FG003	Zm00001d052887	0	0	0	0	0	0	0	0	AC191418.3_FGT003	240	66.23	hypothetical protein ZEAMMB73_654359;	GO:0005089,GO:0005911,GO:0044237,GO:0005737,GO:0043547,GO:0035023,GO:0030027,GO:0005488
AC191421.3_FG001	no unique gene id correspondence	0	0	0	0	0	0	0	0	AC191421.3_FGT001	459	285	unknown	GO:0032501,GO:0009653,GO:0048869,GO:0023052,GO:0051234,GO:0050794
AC191523.3_FG001	Zm00001d049475	0	0	0	0	0	0	0	0	AC191523.3_FGT001	531	357	double-strand break repair protein mre11-like isoform x2;double-strand break repair protein MRE11, putative, expressed	GO:0000794,GO:0000781,GO:0030145,GO:0050794,GO:0006302,GO:0004536,GO:0004527,GO:0007126,GO:0000725,GO:0004519,GO:0000785,GO:0022403,GO:0009059
AC191526.3_FG001	no unique gene id correspondence	0	0	0	0	0	0	0	0	AC191526.3_FGT001	2985	2811	;zinc knuckle family protein, expressed	GO:0050789,GO:0005737,GO:0009653,GO:0016021,GO:0006810,GO:0016787,GO:0009058,GO:0016070,GO:0007399
AC191526.3_FG004	Zm00001d018586	0	0	0	0	0	0	0	0	AC191526.3_FGT004	339	165	unknown	GO:0044237,GO:0006810,GO:0005643,GO:0005488
AC191534.3_FG003	Zm00001d019342	44.8	0.233538	6.20965	7.31528	50.5638	0	24.1676	8.29374	AC191534.3_FGT003	1566	1392	Zinc finger (C3HC4-type RING finger) family protein; e3 ubiquitin-protein ligase orthrus 2-like	GO:0008270,GO:0051567,GO:0090309,GO:0043234,GO:0061630,GO:0016572,GO:0007000,GO:0000911,GO:0044702,GO:0006270,GO:0006275,GO:0010369,GO:0016567,GO:0016444,GO:0042393,GO:0016881,GO:0010429,GO:0010428,GO:0010424,GO:0010216,GO:0012505,GO:0031508,GO:0031047,GO:0005737,GO:0043566,GO:0031090,GO:0009555,GO:0000724,GO:0000280,GO:0005720,GO:0008283,GO:0008327,GO:0003682,GO:0010385,GO:0010228,GO:0051726
AC191539.4_FG001	Zm00001d043577	0	0	0	0	0	0	0	0	AC191539.4_FGT001	543	369	unknown	GO:0022607,GO:0004435,GO:0004871,GO:0035556,GO:0016042,GO:0070590,GO:0071555,GO:0005509,GO:0030437,GO:0007268,GO:0043170
AC191541.4_FG005	Zm00001d043746	0	0	0	0	0	0	0	0	AC191541.4_FGT005	1113	939	proteasome subunit beta type-4-like;peptidase, T1 family, putative, expressed	GO:0004298,GO:0005737,GO:0005839,GO:0005634,GO:0051603,GO:0006950
AC191548.3_FG005	no unique gene id correspondence	0	0	0	0	0	0	0	0	AC191548.3_FGT005	489	315	unknown	GO:0003676,GO:0005737,GO:0006139,GO:0005813,GO:0005634,GO:0016740,GO:0006810,GO:0036064,GO:0009058,GO:0005930,GO:0016021
AC191551.3_FG003	Zm00001d040497	0	0	0	0	0	0	0	0	AC191551.3_FGT003	1191	1017	bisdemethoxycurcumin synthase-like;chalcone synthase, putative, expressed	GO:0006520,GO:0044249,GO:0034641,GO:0044283,GO:0005737,GO:0016021,GO:0016747,GO:0019748,GO:0006629
AC191562.3_FG008	no unique gene id correspondence	0	0	0	0	0	0	0	0	AC191562.3_FGT008	441	267	unknown	GO:0003677,GO:0016020,GO:0016740,GO:0016787,GO:0006355
AC191564.3_FG003	Zm00001d049789	0	0	0	0	0	0	0	0	AC191564.3_FGT003	651	477	unknown	GO:0005488,GO:0036459,GO:0006511
AC191568.3_FG010	no unique gene id correspondence	0	0	0	0	0	0	0	0	AC191568.3_FGT010	537	363	unknown	GO:0044237,GO:0005488
AC191575.2_FG001	Zm00001d034725	0	0	0	0	0	0	0	0	AC191575.2_FGT001	1383	1209	PREDICTED: uncharacterized protein LOC100193647 isoform X1;haloacid dehalogenase-like hydrolase family protein, putative, expressed	GO:0016791,GO:0044265,GO:0044281,GO:0003018,GO:0031982,GO:0005634,GO:0005739,GO:0016740,GO:0047599,GO:0043687,GO:0005886,GO:0009507,GO:0008097,GO:0034641,GO:0016021
AC191577.3_FG004	Zm00001d016030	0	0	0	0	0	0	0	0	AC191577.3_FGT004	534	360	unknown	GO:0016021,GO:0004386,GO:0004930,GO:0005654,GO:0003774,GO:0005840,GO:0006351,GO:0005739,GO:0009425,GO:0097588
AC191578.3_FG003	no unique gene id correspondence	0	0	0	0	0	0	0	0	AC191578.3_FGT003	735	561	unknown	GO:0090304,GO:0004812,GO:0016021,GO:0009636,GO:0048518,GO:0016746,GO:0010468,GO:0006464,GO:0050794,GO:0005886,GO:0048038,GO:0016901,GO:0009058,GO:0033554
AC191589.3_FG003	no unique gene id correspondence	0	0	0	0	0	0	0	0	AC191589.3_FGT003	600	426	unknown	GO:0006139,GO:0005615,GO:0005634,GO:0065007,GO:0097539,GO:0016787,GO:0060271,GO:0005814,GO:0007049,GO:0005488
AC191598.3_FG007	Zm00001d048261	0	0	0	0	0	0	0	0	AC191598.3_FGT007	468	294	unknown	GO:0044237,GO:0005488
AC191601.1_FG003	no unique gene id correspondence	13.3929	0	0	0	11.4529	0	0	0	AC191601.1_FGT003	1659	1485	TPA: hypothetical protein ZEAMMB73_099914;expressed protein	GO:0008146,GO:0016021,GO:0016787,GO:0007623,GO:0009987,GO:0008152,GO:0051641,GO:0009605,GO:0005622
AC191622.3_FG003	no unique gene id correspondence	0	0	0	0	0	0	0	0	AC191622.3_FGT003	375	201	logl8_orysj ame: full=probable cytokinin riboside 5 -monophosphate phosphoribohydrolase logl8 ame: full=protein lonely guy-like 8;uncharacterized protein PA4923, putative, expressed	GO:0070887,GO:0016740,GO:0016070,GO:0005840
AC191622.3_FG005	Zm00001d039178	0	0	0	0	0	0	0	0	AC191622.3_FGT005	459	285	unknown	GO:0044238,GO:0044237,GO:0005488
AC191650.3_FG003	Zm00001d042171	0	0	0	0	0	0	0	0	AC191650.3_FGT003	708	534	tpa: ring zinc finger domain superfamily protein;zinc finger, C3HC4 type domain containing protein, expressed	GO:0008270,GO:0005737,GO:0031090,GO:0050789,GO:0005654,GO:0044267,GO:0003824,GO:0012505,GO:0031461,GO:0050896
AC191654.3_FG004	no unique gene id correspondence	0	0	0	0	0	0	0	0	AC191654.3_FGT004	507	333	unknown	GO:0005783,GO:0007275,GO:0006807,GO:0044237,GO:0070062,GO:0033276,GO:0016740,GO:0016491,GO:0006996,GO:0050794,GO:0006950,GO:0044238,GO:0005669,GO:0023052,GO:0016021,GO:0005488
AC191676.3_FG011	Zm00001d013643	0	0	0	0	0	0	0	0	AC191676.3_FGT011	783	609	;hsp20/alpha crystallin family protein, putative, expressed	GO:0009536,GO:0005634,GO:0016740,GO:0009987,GO:0008152,GO:0009408
AC191686.3_FG002	no unique gene id correspondence	0	0	0	0	0	0	0	0	AC191686.3_FGT002	480	306	unknown	GO:0003676,GO:0080090,GO:0070647,GO:0016740,GO:0005739,GO:0046872,GO:0060255,GO:0043687,GO:0050794,GO:0005643,GO:0006351,GO:0006996,GO:0016021
AC191691.3_FG011	Zm00001d049077	0	0	31.0734	20.3471	0	0	0	0	AC191691.3_FGT011	348	174	disulfide oxidoreductase monooxygenase oxidoreductase;flavin monooxygenase, putative, expressed	GO:0005789,GO:0044237,GO:0031090,GO:0016709,GO:0005634,GO:0005794,GO:0055114,GO:0044238,GO:0050896,GO:0048037
AC191692.3_FG001	no unique gene id correspondence	0	0	0	0	0	0	0	0	AC191692.3_FGT001	744	570	unknown	GO:0016301,GO:0004308,GO:0016310,GO:0005488,GO:0009405
AC191704.3_FG007	no unique gene id correspondence	0	0	0	0	0	0	0	0	AC191704.3_FGT007	216	43.52	nac domain transcription factor superfamily protein;	GO:0003677,GO:0005634,GO:0006355
AC191708.3_FG001	Zm00001d024554	0	0	0	0	0	0	0	0	AC191708.3_FGT001	1101	927	nac domain transcription factor superfamily protein;RD26, putative, expressed	GO:0003677,GO:0005737,GO:0005634,GO:0006355
AC191708.3_FG002	Zm00001d024559	0	0	0	0	0	0	0	0	AC191708.3_FGT002	1092	918	nac domain transcription factor superfamily protein;RD26, putative, expressed	GO:0003677,GO:0005737,GO:0005634,GO:0048511,GO:0009628,GO:0006355
AC191731.3_FG001	Zm00001d019790	0	0	0	0	0	0	0	0	AC191731.3_FGT001	1002	828	unknown	GO:0005774,GO:0006163,GO:0035556,GO:0016301,GO:0006351,GO:0016310,GO:0000166,GO:0005634
AC191735.3_FG009	Zm00001d021523	0	0	0	0	0	0	0	0	AC191735.3_FGT009	549	375	TPA: hypothetical protein ZEAMMB73_860694;expressed protein	GO:0044237,GO:0050662,GO:0005777,GO:0005774,GO:0003824,GO:0005886
AC191748.3_FG001	no unique gene id correspondence	0	0	0	0	0	0	0	0	AC191748.3_FGT001	834	660	;expressed protein	GO:0007166,GO:0009966,GO:0048869,GO:0016021,GO:0016740,GO:0010033,GO:0003677,GO:0042981,GO:0043412,GO:0005840,GO:0015074,GO:0006351,GO:0005634,GO:0051641,GO:0051253,GO:0031328,GO:0007275,GO:0005694,GO:0010468,GO:0015630,GO:0009507,GO:0006996
AC191771.3_FG008	Zm00001d014770	87.7982	0	107.06	53.1351	121.66	2.77073	19.6744	60.8258	AC191771.3_FGT008	390	216	;expressed protein	GO:0003677,GO:0000228,GO:0065007,GO:0050896,GO:0006351,GO:0007275
AC191778.3_FG001	no unique gene id correspondence	0	0	0	0	0	0	0	0	AC191778.3_FGT001	519	345	unknown	GO:0019752,GO:0034641,GO:0005488,GO:0065007,GO:0044255,GO:0051234,GO:0042180
AC191782.3_FG001	no unique gene id correspondence	0	0	0	0	0	0	0	0	AC191782.3_FGT001	702	528	unknown	GO:0044238,GO:0033036,GO:0016192,GO:0046907,GO:0009653,GO:0061024,GO:0005488,GO:0006996
AC191790.3_FG005	Zm00001d041270	0	0	0	0	0	0	0	0	AC191790.3_FGT005	561	387	;expressed protein	GO:0005737,GO:0005819,GO:0005813,GO:0016021,GO:0050789,GO:0016740,GO:0007049,GO:0044267,GO:0005886
AC191804.4_FG002	no unique gene id correspondence	0	0	0	0	0	0.501717	0	0	AC191804.4_FGT002	1034	860	unknown	GO:0009891,GO:0051254,GO:0016491,GO:0015945,GO:0015948,GO:0051537,GO:0006357
AC191927.2_FG002	Zm00001d037253	0	0	0	0	0	0	0	0	AC191927.2_FGT002	435	261	unknown	GO:0019222,GO:0006298,GO:0009790,GO:0005488,GO:0007127,GO:0051327,GO:0009058,GO:0006310
AC191961.3_FG009	Zm00001d002551	3.88965	1.22448	0	0	11.8472	0	0	0	AC191961.3_FGT009	1176	1002	;tRNA-splicing endonuclease positive effector-related, putative, expressed	GO:0090305,GO:0034645,GO:0044710,GO:0009536,GO:0005634,GO:0005739,GO:0030529,GO:0010467,GO:0005694,GO:0043234,GO:0017111,GO:0016070,GO:0043233,GO:0050789,GO:0006259
AC192175.3_FG001	no unique gene id correspondence	0	0	0	0	0	0	0	0	AC192175.3_FGT001	417	243	unknown	GO:0097264,GO:0044237,GO:0005488
AC192177.3_FG008	no unique gene id correspondence	0	0	0	0	0	0	0	0	AC192177.3_FGT008	318	144	unknown	GO:0090304,GO:0044249,GO:0005819,GO:0005730,GO:0065007,GO:0046872,GO:0016787,GO:0044260,GO:0009536
AC192204.3_FG005	Zm00001d031924	0	0	1.43522	0	0	0	0	0	AC192204.3_FGT005	753	579	type iii chlorophyll a b-binding protein;chlorophyll A-B binding protein, putative, expressed	GO:0003676,GO:0005634,GO:0032502,GO:0000166,GO:0003824,GO:0009765,GO:0009507,GO:0009523,GO:0046906,GO:0050896,GO:0016021,GO:0006396
AC192240.3_FG005	Zm00001d014941	0	0	0	0	0	0	0	0	AC192240.3_FGT005	528	354	unknown	GO:0016043,GO:0043565,GO:0006810,GO:0006355,GO:0009653,GO:0005634,GO:0032501,GO:0006511,GO:0051641
AC192244.3_FG007	Zm00001d015182	16.0009	4.64396	16.4071	10.1037	15.5265	2.75697	3.75819	0	AC192244.3_FGT007	813	639	bifunctional coenzyme a synthase;cytidylyltransferase domain containing protein, expressed	GO:0005783,GO:0005829,GO:0019344,GO:0019915,GO:0080020,GO:0009941,GO:0004140,GO:0006629,GO:0016310,GO:0009651,GO:0005634,GO:0005741,GO:0004595,GO:0005794,GO:0040007
AC192330.1_FG004	Zm00001d026216	0	0	0	0	0	0	0	0	AC192330.1_FGT004	1260	1086	;zinc knuckle family protein, expressed	GO:0005737,GO:0016021,GO:0016043,GO:0016787,GO:0006810,GO:0009058,GO:0048856
AC192356.3_FG003	no unique gene id correspondence	0	0	0	0	0	0	0	0	AC192356.3_FGT003	684	510	TPA: hypothetical protein ZEAMMB73_085626;expressed protein	GO:0044237,GO:0005488,GO:0015031
AC192362.3_FG002	Zm00001d032666	14.6979	2.31535	8.89771	10.9431	0	0	0	0	AC192362.3_FGT002	495	321	unknown	GO:0006278,GO:0042157,GO:0016772,GO:0016310,GO:0007126,GO:0005488,GO:0000279,GO:0007190
AC192362.3_FG003	Zm00001d032666	6.76929	0	0	4.7435	2.6088	0	0	0	AC192362.3_FGT003	1326	1152	TPA: hypothetical protein ZEAMMB73_421092, partial; Ribosomal protein S12/S23 family protein	GO:0015935,GO:0003735,GO:0065007,GO:0003824,GO:0016070,GO:0003723,GO:0006412
AC192367.2_FG002	Zm00001d050024	9.45311	0	36.5176	20.7549	0	0	0	0	AC192367.2_FGT002	531	357	;retrotransposon protein, putative, unclassified, expressed	GO:0016787,GO:0034645,GO:0005737,GO:0005634,GO:0016740,GO:0016570,GO:0000723,GO:0045934,GO:0006281,GO:0016021
AC192368.3_FG009	Zm00001d050135	0	0	0	0	0	0	0	0	AC192368.3_FGT009	498	324	unknown	GO:0044260,GO:0006139,GO:0005488
AC192372.3_FG003	no unique gene id correspondence	0	0	0	0	5.80151	0	0	0	AC192372.3_FGT003	348	174	unknown	GO:0043565,GO:0044238,GO:0009987,GO:0065007
AC192381.3_FG004	Zm00001d034355	0	0	0	0	0	0	0	0	AC192381.3_FGT004	402	228	unknown	GO:0007165,GO:0003676,GO:0016020,GO:0016740,GO:0009289,GO:0006351
AC192405.3_FG001	no unique gene id correspondence	0	0	0	0	0	0	0	0	AC192405.3_FGT001	417	243	;transposon protein, putative, CACTA, En/Spm sub-class, expressed	GO:0048468,GO:0007166,GO:0000166,GO:0048519,GO:0055114,GO:0042981,GO:0006366,GO:0048646,GO:0009887,GO:0009888,GO:0006355,GO:0019953,GO:0007417,GO:0045595,GO:0010628,GO:0016772,GO:0022403,GO:0032989,GO:0030182,GO:0051179,GO:0006996,GO:0000079
AC192451.3_FG001	Zm00001d016041	4.35994	16.4123	40.2801	48.4347	6.98234	9.60385	11.5943	0	AC192451.3_FGT001	1218	1044	reticulon-like protein b2-like;reticulon domain containing protein, putative, expressed	GO:0007165,GO:0009963,GO:0005774,GO:0048513,GO:0080167,GO:0005794,GO:0010363,GO:1900378,GO:0071458,GO:0071786,GO:0016787,GO:0006810,GO:0048812,GO:0005739,GO:0010286,GO:0048519,GO:0071782,GO:2000762,GO:0005886,GO:0009506,GO:0031301
AC192608.3_FG004	Zm00001d031874	0	0	0	0	0	0	0	0	AC192608.3_FGT004	393	219	unknown	GO:0044260,GO:0050896,GO:0090304,GO:0065007
AC193318.3_FG006	Zm00001d043042	0	0	0	0	0	0	0	0	AC193318.3_FGT006	762	588	unknown	GO:0035102,GO:0044237,GO:0008270,GO:0016604,GO:0001739,GO:0005886
AC193319.3_FG004	no unique gene id correspondence	0	0	0	0	0	0	0	0	AC193319.3_FGT004	489	315	unknown	GO:0016021,GO:0016740,GO:0016787,GO:0005727,GO:0006351,GO:0005488
AC193324.3_FG002	Zm00001d026127	3.88594	0	2.23559	2.34529	3.60692	0	0	0	AC193324.3_FGT002	3603	3429	hypothetical protein ZEAMMB73_147965; Patched family protein	GO:0016787,GO:0008270,GO:0003676,GO:0005737,GO:0010467,GO:0019013,GO:0042025,GO:0051234,GO:0016070,GO:0050896,GO:0005576,GO:0030430
AC193335.3_FG001	Zm00001d031076	0	0	0	0	0	0	0	0	AC193335.3_FGT001	387	213	unknown	GO:0007275,GO:0006139,GO:0044260,GO:0050794,GO:0051179,GO:0050896
AC193353.3_FG002	Zm00001d041937	0	0	0	0	0	0	0	0	AC193353.3_FGT002	906	732	unknown	GO:0008023,GO:0007165,GO:0005737,GO:0006139,GO:0070062,GO:0016020,GO:0005694,GO:0016787,GO:0009058,GO:0007275,GO:0005488
AC193379.3_FG001	Zm00001d043091	1.6009	0	0	0	0.852928	0	0	0	AC193379.3_FGT001	2940	2766	probable leucine-rich repeat receptor-like protein kinase at5g49770-like;leucine-rich repeat family protein, putative, expressed	GO:0007169,GO:0005773,GO:0016021,GO:0005524,GO:0048569,GO:0005856,GO:0048646,GO:0044710,GO:0012505,GO:0031090,GO:0005634,GO:0002237,GO:0048443,GO:0010103,GO:0004674,GO:0006468,GO:0005886,GO:0009507,GO:0005576
AC193402.3_FG004	Zm00001d025529	0	0	0	0	0	0	0	0	AC193402.3_FGT004	1548	1374	unknown	GO:0030425,GO:0030424,GO:0007165,GO:0016020,GO:0046872,GO:0010033,GO:0003677,GO:0006355,GO:0005634,GO:0005739,GO:0032501,GO:0003700
AC193423.3_FG003	no unique gene id correspondence	0	0	0	0	0	0	0	0	AC193423.3_FGT003	801	627	unknown	GO:0030154,GO:0044249,GO:0005488,GO:0044260,GO:0016043,GO:0048513,GO:0048519,GO:0048646,GO:0050793,GO:0051179,GO:0007165
AC193430.3_FG008	Zm00001d011341	0	0	0	0	0	0	0	0	AC193430.3_FGT008	765	591	unknown	GO:0030036,GO:0031419,GO:0046872,GO:0003824,GO:0008152,GO:0051234,GO:0043623,GO:0051539,GO:0007165
AC193440.3_FG009	Zm00001d003579	0	0	0	0	3.17168	0	0	0	AC193440.3_FGT009	645	471	;seed specific protein Bn15D14A, putative, expressed	GO:0044248,GO:0007067,GO:0005874,GO:0005819,GO:0044260,GO:0016462,GO:0009119,GO:0044249,GO:0009117
AC193464.3_FG001	Zm00001d040473	0	0	0	0	0	0	0	0	AC193464.3_FGT001	702	528	unknown	GO:0007005,GO:0016021,GO:0005886,GO:0010035,GO:0004842,GO:0016567,GO:0005488
AC193466.3_FG001	Zm00001d005623	0	0	0	0	0	0	0	0	AC193466.3_FGT001	492	318	unknown	GO:0044237,GO:0005488
AC193479.2_FG002	Zm00001d009560	0	0	0	0	0	0	0	0	AC193479.2_FGT002	453	279	unknown	GO:0003677,GO:0004803,GO:0006313,GO:0015074
AC193499.3_FG004	no unique gene id correspondence	0	0	0	0	0	0	0	0	AC193499.3_FGT004	705	531	unknown	GO:0016021,GO:0044237,GO:0009058,GO:0005488
AC193499.3_FG007	no unique gene id correspondence	0	0	0	1.14658	0	0	0	0	AC193499.3_FGT007	576	402	unknown	GO:0016787,GO:0016020,GO:0005540,GO:0030246,GO:0044237,GO:0007155
AC193500.3_FG003	Zm00001d027286	0	0	0	0	0	0	0	0	AC193500.3_FGT003	1152	978	disulfide oxidoreductase monooxygenase;flavin-containing monooxygenase family protein, putative, expressed	GO:0033506,GO:0004499,GO:0005794,GO:0009686,GO:0009684,GO:0055114,GO:0005829,GO:0016051,GO:0010359,GO:0033784,GO:0044262,GO:0005773,GO:0031300,GO:0031227,GO:0005634,GO:0016138,GO:0080107,GO:0050661,GO:0080104,GO:0080103,GO:0080102,GO:0080106,GO:0080105,GO:0050660,GO:0009740
AC193502.3_FG004	Zm00001d020276	0	0	0	0	0	0	0	0	AC193502.3_FGT004	879	705	unknown	GO:0007166,GO:0016021,GO:0060255,GO:0006952,GO:0006955,GO:0003824,GO:0046983,GO:0007409,GO:0031323,GO:0042981,GO:0051179,GO:0005768,GO:0048522
AC193503.3_FG004	Zm00001d018923	0	0	0	0	0	0	0	0	AC193503.3_FGT004	543	369	unknown	GO:0044237,GO:0005488
AC193576.3_FG003	Zm00001d024954	0	0	0	0	0	0	0	0	AC193576.3_FGT003	309	135	hypothetical protein ZEAMMB73_236164;	GO:0005488,GO:0007049,GO:0009611,GO:0004867,GO:0010951
AC193591.3_FG001	Zm00001d053445	0	0	0	0	0	0	0	0	AC193591.3_FGT001	507	333	;expressed protein	GO:0006807,GO:0005488,GO:0065007,GO:0033164,GO:0009987,GO:0009058,GO:0051179,GO:0004378,GO:0050896,GO:0097502
AC193592.3_FG001	Zm00001d045814	0	0	0	0	0	0	0	0	AC193592.3_FGT001	621	447	e3 ubiquitin-protein ligase at3g02290-like isoform x2;zinc finger, C3HC4 type domain containing protein, expressed	GO:0030218,GO:0000166,GO:0045657,GO:0016607,GO:0030263,GO:0048025,GO:0005730,GO:0003723,GO:0043065
AC193598.3_FG002	Zm00001d035125	0	0	0	0	0	0	0	0	AC193598.3_FGT002	3894	3720	disease resistance protein rga3;disease resistant protein, identical, putative, expressed	GO:0043531,GO:0009697,GO:0005737,GO:0031090,GO:0016021,GO:0016740,GO:0065007,GO:0016787,GO:0012505,GO:0043231,GO:0007275,GO:0009627
AC193606.2_FG001	Zm00001d015253	0	0	0	0	0	0	0	0	AC193606.2_FGT001	744	570	;expressed protein	GO:0016491,GO:0005634,GO:0005739,GO:0006536,GO:0009755,GO:0016021
AC193606.2_FG005	Zm00001d015255	0	0	0	0	0	0	0	0	AC193606.2_FGT005	993	819	;expressed protein	GO:0016491,GO:0005634,GO:0005739,GO:0050789,GO:0016787,GO:0032501,GO:0050896,GO:0006536,GO:0016021
AC193625.3_FG008	no unique gene id correspondence	0	0	0	0	0	0	0	0	AC193625.3_FGT008	447	273	unknown	GO:0048598,GO:0009891,GO:0031323,GO:0005488,GO:0010646,GO:0002009,GO:0044260,GO:0007049,GO:0006996,GO:0009887,GO:0006955,GO:0030100,GO:0051704,GO:0044238,GO:0048699,GO:0007423,GO:0048870,GO:0009725,GO:0002252,GO:0007165
AC193625.3_FG010	Zm00001d049029	0	0	3.8166	0	0	0	0	0	AC193625.3_FGT010	936	762	ein3-binding f-box protein 2-like;Ubiquitin family domain containing protein, expressed	GO:0003676,GO:0007165,GO:0070887,GO:0016592,GO:0000228,GO:0005737,GO:0010033,GO:0016787,GO:0044267,GO:0009057
AC193630.3_FG003	Zm00001d045375	0	0	0	0	0	0	0	0	AC193630.3_FGT003	1044	870	probable wrky transcription factor 72-like;WRKY73, expressed	GO:0005783,GO:0016021,GO:0009941,GO:0043565,GO:0006950,GO:0006355,GO:0005730,GO:0042729,GO:0042221,GO:0003700
AC193630.3_FG004	Zm00001d045374	0	0	0	0	0	0	0	0	AC193630.3_FGT004	903	729	;WRKY73, expressed	GO:0043565,GO:0005634,GO:0003700,GO:0006355
AC193632.2_FG002	Zm00001d049727	0.573955	1.21479	0	0.242454	0	0	0	0	AC193632.2_FGT002	1833	1659	PR5-like receptor kinase; cysteine-rich receptor-like protein kinase 15	GO:0007165,GO:0005737,GO:0044710,GO:0005634,GO:0004674,GO:0005524,GO:0005856,GO:0006468,GO:0012505,GO:0005975,GO:0007275
AC193645.3_FG006	Zm00001d024653	0	0	0	0	0	0	0	0	AC193645.3_FGT006	1605	1431	;expressed protein	GO:0009653,GO:0035556,GO:0005622,GO:0009966,GO:0048869,GO:0007166,GO:0046872,GO:0006468,GO:0003824,GO:0005886,GO:0006351,GO:0048731
AC193646.3_FG002	Zm00001d047486	0	0	0	0	0	0	0	0	AC193646.3_FGT002	810	636	unknown	GO:0000325,GO:0016021,GO:0009505,GO:0005975,GO:0044237,GO:0004575,GO:0005488
AC193658.3_FG001	no unique gene id correspondence	0	0	0	0	0	0	0	0	AC193658.3_FGT001	447	273	unknown	GO:0044283,GO:0065008,GO:0032502,GO:0003008,GO:0050794,GO:0051179,GO:0009190,GO:0006164,GO:0006950,GO:0005102
AC193668.3_FG009	Zm00001d045426	0	0	0	0	0	0	0	0	AC193668.3_FGT009	723	549	;LSM domain containing protein, expressed	GO:0019205,GO:0009536,GO:0016043,GO:0008380,GO:0003723,GO:0005681,GO:0006397
AC193744.3_FG009	no unique gene id correspondence	0	0	0	0	0	0	0	0	AC193744.3_FGT009	645	471	unknown	GO:0005488,GO:0032502,GO:0032501,GO:0045892
AC193745.3_FG002	Zm00001d034265	0	0	0	0	0	0	0	0	AC193745.3_FGT002	1230	1056	unknown	GO:0016310,GO:0007165,GO:0016021,GO:0016772,GO:0005622,GO:0005488
AC193745.3_FG003	Zm00001d034266	0	0	0	0	0	0	0	0	AC193745.3_FGT003	1191	1017	unknown	GO:0003677,GO:0005637,GO:0000785,GO:0050896,GO:0006355
AC193754.3_FG005	Zm00001d003243	0	0	0	0	0	0	0	0	AC193754.3_FGT005	666	492	unknown	GO:0016491,GO:0016021,GO:0016043,GO:0016740,GO:0006810,GO:0032502,GO:0032501,GO:0055114,GO:0051641,GO:0006164
AC193754.3_FG008	Zm00001d003238	5.13824	0.240255	2.54713	0	2.59047	0	0	0	AC193754.3_FGT008	2040	1866	dna mismatch repair protein msh2;MSH-like DNA mismatch repair protein, putative, expressed	GO:0060255,GO:0000794,GO:0032300,GO:0006298,GO:0005654,GO:0005524,GO:0044249,GO:0007127,GO:0032502,GO:0030983,GO:0031323,GO:0022403,GO:0009536,GO:0006310,GO:0048523
AC193756.3_FG001	no unique gene id correspondence	0	0	0	0	0	0	0	0	AC193756.3_FGT001	429	255	unknown	GO:0003677,GO:0015672,GO:0030001,GO:0006355
AC193767.3_FG003	Zm00001d026694	0	0	0	0	0	0	0	0	AC193767.3_FGT003	1101	927	auxin response factor 13-like;auxin response factor, putative, expressed	GO:0044710,GO:0048513,GO:0003677,GO:0003824,GO:0006355,GO:0009791,GO:0005634,GO:0048608,GO:0009734,GO:0009507
AC193786.3_FG005	Zm00001d011847	0	0	1.07496	0	0	0	0	0	AC193786.3_FGT005	744	570	tpa: hlh dna-binding domain superfamily protein;helix-loop-helix DNA-binding domain containing protein, expressed	GO:0044710,GO:0048513,GO:0003677,GO:0005654,GO:0003824,GO:0006355,GO:0046983,GO:0030154,GO:0009414,GO:0009653,GO:0005737
AC193787.3_FG008	Zm00001d003094	11.3378	0	0	0	7.05386	0	0	0	AC193787.3_FGT008	450	276	unknown	GO:0044238,GO:0009987,GO:0065007,GO:0005488
AC194005.3_FG004	Zm00001d035978	0	0	0	0	0	0	0	0	AC194005.3_FGT004	612	438	;expressed protein	GO:0005488,GO:0009536,GO:0003841,GO:0005886,GO:0044237
AC194008.3_FG007	Zm00001d033359	0	0	0	0	0	0	0	0	AC194008.3_FGT007	768	594	unknown	GO:0044237,GO:0005488
AC194016.3_FG001	Zm00001d004520	0	0	0	0	0	0	0	0	AC194016.3_FGT001	294	120	unknown	GO:0007166,GO:0048513,GO:0048519,GO:0005667,GO:0003677,GO:0035556,GO:0006950,GO:0006955,GO:0006351,GO:0046983,GO:0030154,GO:0005737,GO:0005634,GO:0031323,GO:0010468,GO:0006996,GO:0032990,GO:0003700
AC194022.3_FG013	Zm00001d039328	0	0	0	0	0	0	0	0	AC194022.3_FGT013	270	96	Putative uncharacterized protein ;	GO:0004114,GO:0046872,GO:0051179,GO:0044237,GO:0007165
AC194022.3_FG014	Zm00001d039329	0	0	0	0	0	0	0	0	AC194022.3_FGT014	1194	1020	;early fruit mRNA, putative, expressed	GO:0016020,GO:0055114,GO:0016192,GO:0003995,GO:0003676,GO:0005484,GO:0006886,GO:0045893,GO:0006357
AC194031.3_FG002	Zm00001d045809	0	0	0	0	0	0	0	0	AC194031.3_FGT002	726	552	unknown	GO:0007165,GO:0044237,GO:0003676,GO:0008168,GO:0016021,GO:0009425,GO:0032259
AC194032.3_FG010	Zm00001d048351	0	0	0	0	0	0	0	0	AC194032.3_FGT010	606	432	serine arginine-rich-splicing factor sr34-like;pre-mRNA-splicing factor SF2, putative, expressed	GO:0035061,GO:0003676,GO:0048024,GO:0016607,GO:0000166,GO:0006376
AC194039.4_FG009	no unique gene id correspondence	0	0	13.2217	8.34229	0	0	0	0	AC194039.4_FGT009	516	342	;expressed protein	GO:0005524,GO:0044237
AC194045.3_FG001	no unique gene id correspondence	0	0	0	0	0	0	0	0	AC194045.3_FGT001	456	282	unknown	GO:0016021,GO:0016740,GO:0016570,GO:0031969,GO:0010629,GO:0006351,GO:0019012,GO:0032502,GO:0051252,GO:0019867,GO:0031326,GO:0030430,GO:0042025,GO:0048523
AC194047.3_FG006	Zm00001d009995	0	0	0	0	0	0	0	0	AC194047.3_FGT006	516	342	unknown	GO:0042221,GO:0016021,GO:0016740,GO:0032502,GO:0016787,GO:0032501,GO:0050794,GO:0012501,GO:0043412,GO:0007154,GO:0005727,GO:0006351,GO:0023052
AC194056.3_FG008	Zm00001d044027	0	0	0	0	0	0	0	0	AC194056.3_FGT008	273	99	;VQ domain containing protein, putative, expressed	GO:0005802,GO:0005783,GO:0003677,GO:0050789,GO:0005634,GO:0031902,GO:0006952,GO:0006979,GO:0009507,GO:0034641,GO:0007275
AC194072.3_FG005	Zm00001d034242	0	0	0	0	0	0	0	0	AC194072.3_FGT005	1146	972	;expressed protein	GO:0008238,GO:0005634,GO:0004386,GO:0016070,GO:0005829
AC194097.3_FG008	Zm00001d012705	0	0	0	0	0	0	0	0	AC194097.3_FGT008	402	228	unknown	GO:0044249,GO:0034641,GO:0044281,GO:0003676,GO:0000166,GO:0051236,GO:0044238,GO:0046907
AC194097.3_FG009	Zm00001d012704	0	0	0	0	0	0	0	0	AC194097.3_FGT009	621	447	unknown	GO:0044237,GO:0005488
AC194101.3_FG001	no unique gene id correspondence	0	0	0	0	0	0	0	0	AC194101.3_FGT001	366	192	unknown	GO:0042059,GO:0044237,GO:0003676,GO:0005634,GO:0046872,GO:0005938
AC194103.3_FG006	no unique gene id correspondence	0	0	0	0	0	0	0	0	AC194103.3_FGT006	786	612	unknown	GO:0090305,GO:0005488,GO:0023014,GO:0000160,GO:0016021,GO:0016740,GO:0055114
AC194104.3_FG007	Zm00001d023412	0	0	0	0	0	0	0	0	AC194104.3_FGT007	1029	855	transcription elongation factor b polypeptide 3-like;expressed protein	GO:0044710,GO:0032784,GO:0003677,GO:0005654,GO:0003824,GO:0005737,GO:0045893,GO:0007275,GO:0006357,GO:0006414
AC194104.3_FG010	Zm00001d023409	0	0	0	0	0	0	0	0	AC194104.3_FGT010	225	51.8	;expressed protein	GO:0050789,GO:0003677,GO:0009653,GO:0005737,GO:0048507,GO:0048869,GO:0005634,GO:0009908,GO:0014069,GO:0007154,GO:0048513,GO:0010154,GO:0003824,GO:0050896
AC194112.3_FG001	Zm00001d009492	0	0	4.33405	4.20554	0	0	0	0	AC194112.3_FGT001	1050	876	abc transporter g family member 5-like;ABC-2 type transporter domain containing protein, expressed	GO:0046130,GO:0016021,GO:0009207,GO:0046034,GO:0042626,GO:0005524,GO:0006810,GO:0009154,GO:0050896,GO:0009536
AC194133.3_FG004	Zm00001d000159	0	0	0	0	0	0	0	0	AC194133.3_FGT004	399	225	60s ribosomal protein l11-1;ribosomal protein L5, putative, expressed	GO:0022625,GO:0019843,GO:0000027,GO:0003735,GO:0000049,GO:0009536,GO:0006412
AC194136.3_FG001	Zm00001d024727	0	0	0	0	0	0	0	0	AC194136.3_FGT001	423	249	;heat shock protein DnaJ, putative, expressed	GO:0051170,GO:0009678,GO:0050662,GO:0004427,GO:0016020,GO:0016043,GO:0017038,GO:0006605,GO:0009507,GO:0033365
AC194157.3_FG001	Zm00001d004103	0	0	0	0	0	0	0	0	AC194157.3_FGT001	204	33.17	unknown	GO:0044237
AC194158.3_FG005	Zm00001d000203	0	0	0	0	0	0	0	0	AC194158.3_FGT005	594	420	patatin-like protein 3;PLA IIIA/PLP7, putative, expressed	GO:0005488,GO:0016042,GO:0048519,GO:0016787,GO:0060255,GO:0006950,GO:0016070
AC194163.3_FG001	Zm00001d004835	0	0	0	0	0	0	0	0	AC194163.3_FGT001	807	633	;retrotransposon protein, putative, unclassified, expressed	GO:0019222,GO:0000139,GO:0016021,GO:0010467,GO:0009987,GO:0003824,GO:0048731
AC194163.3_FG002	Zm00001d004833	0	0	0	0	0	0	0	0	AC194163.3_FGT002	393	219	unknown	GO:0005488,GO:0008236,GO:0005618,GO:0016020,GO:0016740,GO:0065007,GO:0009987,GO:0006950,GO:0008152
AC194163.3_FG003	no unique gene id correspondence	0	0	0	0	0	0	0	0	AC194163.3_FGT003	786	612	unknown	GO:0002590,GO:0006139,GO:0016043,GO:0007275,GO:0032403,GO:0050794
AC194172.3_FG008	Zm00001d031508	0	0	0	0	0	0	0	0	AC194172.3_FGT008	1197	1023	probable ccr4-associated factor 1 homolog 11-like;CAF1 family ribonuclease containing protein, putative, expressed	GO:0009693,GO:0002679,GO:0005829,GO:0009873,GO:0003676,GO:0005654,GO:0006368,GO:0004535,GO:0051329,GO:0030015,GO:0000289,GO:0033962,GO:0007030,GO:0000290,GO:0010200,GO:0045944,GO:0031124,GO:0009536,GO:0009738,GO:0071156,GO:0010228,GO:0009743,GO:0000932,GO:0006499,GO:0007095
AC194174.3_FG003	no unique gene id correspondence	0	0	0	0	0	0	0	0	AC194174.3_FGT003	525	351	unknown	GO:0044237,GO:0005488
AC194176.3_FG002	no unique gene id correspondence	0	0	0	0	0	0	0	0	AC194176.3_FGT002	591	417	unknown	GO:0016798,GO:0044237,GO:0005737,GO:0005615,GO:0016021,GO:0005919,GO:0005488
AC194180.3_FG004	Zm00001d052576	0	0	0	0	0	0	0	0	AC194180.3_FGT004	522	348	;expressed protein	GO:0005488,GO:0005938,GO:0019005,GO:0016491,GO:0005886,GO:0006355,GO:0016021,GO:0005680
AC194203.3_FG003	Zm00001d006915	0	0	0	0	0	0	0	0	AC194203.3_FGT003	423	249	tpa: bifunctional inhibitor ltp seed storage protein family;LTPL56 - Protease inhibitor/seed storage/LTP family protein precursor, expressed	GO:0006869,GO:0005737,GO:0016020,GO:0065007,GO:0016787,GO:0009987,GO:0008289,GO:0006950,GO:0008152
AC194206.3_FG005	no unique gene id correspondence	1.09403	0	0	0	0	0	0	0	AC194206.3_FGT005	1332	1158	hypothetical protein ZEAMMB73_898776;	GO:0007165,GO:0009420,GO:0008270,GO:0003676,GO:0043547,GO:0016043,GO:0071973,GO:0044238,GO:0046907,GO:0005622
AC194214.3_FG002	Zm00001d037955	0	0	0	0	0	0	0	0	AC194214.3_FGT002	867	693	unknown	GO:0006626,GO:0050794,GO:0048856
AC194219.3_FG002	Zm00001d014305	0	0	0	0	0	0	0	0	AC194219.3_FGT002	843	669	unknown	GO:0003677,GO:0005737,GO:0016740,GO:0004803,GO:0006313
AC194259.3_FG001	no unique gene id correspondence	0	0	0	0	0	0	0	0	AC194259.3_FGT001	1167	993	unknown	GO:0044237,GO:0005488
AC194264.3_FG006	Zm00001d031973	32.7383	0	3.07178	0	37.7822	0	4.92354	0	AC194264.3_FGT006	708	534	phosphatidylinositol-3-phosphatase myotubularin-1-like;inositol or phosphatidylinositol phosphatase/ phosphoric monoester hydrolase, putative, expressed	GO:0016311,GO:0004721,GO:0044267,GO:0043412,GO:0005886,GO:0005768
AC194272.3_FG003	Zm00001d031661	0	2.53567	0	1.85454	0	0	0	0	AC194272.3_FGT003	402	228	unknown	GO:0006561,GO:0008081,GO:0004735,GO:0005739,GO:0006810,GO:0000747,GO:0050896,GO:0016043
AC194273.3_FG006	Zm00001d024565	0	0	0	0	0	0	0	0	AC194273.3_FGT006	1095	921	nac domain transcription factor superfamily protein;RD26, putative, expressed	GO:0003677,GO:0005737,GO:0005634,GO:0048511,GO:0009628,GO:0006355
AC194273.3_FG007	Zm00001d024562	0	0	0	0	0	0	0	0	AC194273.3_FGT007	1092	918	nac domain transcription factor superfamily protein;RD26, putative, expressed	GO:0044281,GO:0009755,GO:0009968,GO:0003677,GO:0006629,GO:0006355,GO:0005737,GO:0005634,GO:0009723,GO:0007275
AC194298.3_FG005	Zm00001d043702	0	0	0	0	0	0	0	0	AC194298.3_FGT005	189	21.91	apep3_orysj ame: full=arabinogalactan peptide 3 short= 3 flags: precursor;	GO:0072488,GO:0044237,GO:0005737,GO:0016740,GO:0048767,GO:0005488,GO:0005886,GO:0008519
AC194321.3_FG009	no unique gene id correspondence	26.5271	0	8.00298	7.75129	0	0	0	0	AC194321.3_FGT009	501	327	unknown	GO:0007288,GO:0009566,GO:0005929,GO:0051276,GO:0018095,GO:0007275,GO:0005813,GO:0050789,GO:0016874,GO:0006259
AC194325.3_FG006	Zm00001d003177	0	0	0	0	0	0	0	0	AC194325.3_FGT006	651	477	TPA: hypothetical protein ZEAMMB73_170615;	GO:0043531,GO:0005524,GO:0044237
AC194335.3_FG001	Zm00001d049667	0	0	0	0	0	0	0	0	AC194335.3_FGT001	1005	831	unknown	GO:0005488,GO:0048786,GO:0005576,GO:0044237,GO:0016798,GO:0016459,GO:0008076,GO:0030900
AC194338.3_FG008	Zm00001d013681	0	0	0	0	0	0	0	0	AC194338.3_FGT008	741	567	hsf13 hsf type transcription partial;expressed protein	GO:0090304,GO:0008168,GO:0005737,GO:0050794,GO:0051239,GO:0051179,GO:0023052,GO:0048812
AC194341.4_FG001	Zm00001d011279	0	0	0	0	0	0	0	0	AC194341.4_FGT001	1335	1161	unknown	GO:0030154,GO:0044237,GO:0010646,GO:0005634,GO:0003824,GO:0005886,GO:0009507,GO:0006996,GO:0048513,GO:0007399,GO:0031644,GO:0005815,GO:0032989,GO:0016021
AC194341.4_FG002	Zm00001d011278	756.324	30.1997	298.85	474.659	617.559	31.7228	93.2251	80.0231	AC194341.4_FGT002	369	195	hydrogen-transporting atp rotational mechanism;mitochondrial ATP synthase g subunit family protein, putative, expressed	GO:0000276,GO:0006626,GO:0050794,GO:0003824,GO:0050896,GO:0015078,GO:0005634,GO:0032501,GO:0015986,GO:0009536
AC194341.4_FG003	Zm00001d011277	0	0	0	0	0	0	0	0	AC194341.4_FGT003	1932	1758	;Sad1 / UNC-like C-terminal domain containing protein, putative, expressed	GO:0005783,GO:0046658,GO:0005819,GO:0007275,GO:0016740,GO:0044267,GO:0006997,GO:0031965,GO:0005815,GO:0016021
AC194341.4_FG004	Zm00001d011276	5.88093	0	3.35702	4.59186	1.94104	0	0	0	AC194341.4_FGT004	1488	1314	F-box/RNI-like superfamily protein; ribosomal rna apurinic site specific lyase	GO:0031090,GO:0044260,GO:0005634,GO:0016043,GO:0016740,GO:0022613,GO:0009507,GO:0044238,GO:0000151
AC194350.3_FG001	Zm00001d037344	0	0	0	0	0	0	0	0	AC194350.3_FGT001	990	816	actin family protein;actin, putative, expressed	GO:0015629,GO:0016043,GO:0007275,GO:0005654,GO:0016740,GO:0005694,GO:0003924,GO:0005938
AC194355.3_FG002	Zm00001d009338	0	0	0	0	0	0	0	0	AC194355.3_FGT002	693	519	;mTERF family protein, expressed	GO:0003676,GO:0042180,GO:0070887,GO:0005739,GO:0006629,GO:0003824,GO:0009507,GO:0006082,GO:0006351
AC194356.3_FG002	no unique gene id correspondence	0	0	0	0	0	0	0	0	AC194356.3_FGT002	549	375	unknown	GO:0007165,GO:0008270,GO:0006325,GO:0005634,GO:0043067,GO:0048518,GO:0048519,GO:0051179,GO:0044238,GO:0034641,GO:0048731
AC194357.3_FG003	Zm00001d052823	0	0	0	0	0	0	0	0	AC194357.3_FGT003	438	264	;heat shock protein DnaJ, putative, expressed	GO:0030587,GO:0044237,GO:0050662,GO:0004427,GO:0016020,GO:0009678,GO:0065007,GO:0009507,GO:0044238
AC194362.3_FG003	Zm00001d044680	0	0	2.62934	0	0	0	0	0	AC194362.3_FGT003	651	477	wrky dna-binding domain superfamily protein;WRKY50, expressed	GO:0005783,GO:0016021,GO:0010033,GO:0009941,GO:0043565,GO:0006950,GO:0006355,GO:0005730,GO:0042729,GO:0003700
AC194380.3_FG008	Zm00001d031371	0	0	0	0	0	0	0	0	AC194380.3_FGT008	744	570	TPA: hypothetical protein ZEAMMB73_771048;	GO:0005911,GO:0051252,GO:0031326,GO:0030154,GO:0016021,GO:0010556,GO:0046872,GO:0005912,GO:0005886,GO:0010629,GO:0006351,GO:0007275,GO:0048523
AC194402.2_FG003	Zm00001d013601	0	0	0	0	0	0	0	0	AC194402.2_FGT003	870	696	unknown	GO:0005737,GO:0044260,GO:0005634,GO:0006520,GO:0006508,GO:0004106,GO:0004197,GO:0046417
AC194402.2_FG004	no unique gene id correspondence	0	0	0	0	0	0	0	0	AC194402.2_FGT004	585	411	unknown	GO:0010629,GO:0006351,GO:0007417,GO:0042273,GO:0051252,GO:0000055,GO:0031327,GO:0030036,GO:0048666,GO:0045934
AC194405.3_FG009	no unique gene id correspondence	0	0	0	0	0	0	0	0	AC194405.3_FGT009	204	33.17	;LTPL35 - Protease inhibitor/seed storage/LTP family protein precursor, putative	GO:0005737,GO:0016787,GO:0016020,GO:0044237,GO:0005488
AC194405.3_FG021	Zm00001d012575	3.01095	0	0	0	0	0	0	0	AC194405.3_FGT021	2253	2079	;ATP-binding region, ATPase-like domain containing protein, expressed	GO:0007169,GO:0045132,GO:0009207,GO:0046034,GO:0016740,GO:0006950,GO:0000228,GO:0007062,GO:0009941,GO:0046130,GO:0005524,GO:0009887,GO:0009154,GO:0051327,GO:0031935,GO:0031048,GO:0043687,GO:0010051,GO:0080188,GO:0048439,GO:0006468,GO:0009855,GO:0042221,GO:0009506
AC194410.3_FG002	no unique gene id correspondence	0	0	0	0	0	0	0	0	AC194410.3_FGT002	822	648	unknown	GO:0044237,GO:0005488
AC194425.3_FG005	Zm00001d043276	0	6.34593	0	4.91461	0	14.9825	0	0	AC194425.3_FGT005	710	536	PREDICTED: uncharacterized protein LOC103651145;expressed protein	GO:0005488,GO:0007275,GO:0015996,GO:0050794
AC194428.3_FG006	Zm00001d027432	0	0	0	0	0	0	0	0	AC194428.3_FGT006	906	732	TPA: hypothetical protein ZEAMMB73_863517;	GO:0044237,GO:0046872
AC194428.3_FG007	Zm00001d027433	0	0	0	0	0	0	0	0	AC194428.3_FGT007	483	309	unknown	GO:0005267,GO:0005488,GO:0050789,GO:0016491,GO:0022843,GO:0009987,GO:0055114,GO:0044238,GO:0050896,GO:0030001
AC194438.3_FG005	Zm00001d009526	0	0	0	0	0	0	0	0	AC194438.3_FGT005	483	309	unknown	GO:0016021,GO:0044249,GO:0005905,GO:0000139,GO:0030136,GO:0006139,GO:0044260,GO:0005634,GO:0016740,GO:0065007,GO:0006810,GO:0016787,GO:0030659,GO:0005886
AC194439.3_FG002	Zm00001d009881	0	0	0	0	0	0	0	0	AC194439.3_FGT002	843	669	pyrophosphate--fructose 6-phosphate 1-phosphotransferase beta subunit;pyrophosphate--fructose 6-phosphate 1-phosphotransferase subunit beta, putative, expressed	GO:0005945,GO:0016020,GO:0016043,GO:0005524,GO:0050794,GO:0016070,GO:0046835,GO:0006002,GO:0003872,GO:0007275,GO:0005618,GO:0006096,GO:0047334
AC194452.3_FG001	Zm00001d031181	0	0	0	0	0	0	0	0	AC194452.3_FGT001	465	291	unknown	GO:0005488,GO:0032502,GO:0045893,GO:0006357
AC194457.3_FG001	Zm00001d019537	0	0	0	0	0	0	0	0	AC194457.3_FGT001	1503	1329	inositol transporter 4-like;transporter family protein, putative, expressed	GO:0015992,GO:0015798,GO:0003824,GO:0090406,GO:0012505,GO:0006863,GO:0031090,GO:0031410,GO:0046323,GO:1904659,GO:0005355,GO:0005351,GO:0009536,GO:0005887,GO:0044237,GO:0098655,GO:0005366
AC194467.3_FG006	Zm00001d024055	0	0	0	0	0	0	0	0	AC194467.3_FGT006	1695	1521	;Leucine Rich Repeat family protein, expressed	GO:0043531,GO:0005737,GO:0031090,GO:0005634,GO:0016740,GO:0065007,GO:0016787,GO:0009987,GO:0012505,GO:0008152,GO:0015630,GO:0006952,GO:0007275,GO:0016021
AC194472.3_FG001	no unique gene id correspondence	0	0	0	0	0	0	0	0	AC194472.3_FGT001	225	51.8	TPA: hypothetical protein ZEAMMB73_872349;expressed protein	GO:0051301,GO:0005737,GO:0006139,GO:0009653,GO:0044260,GO:0016021,GO:0016787,GO:0032501,GO:0050794,GO:0051234,GO:0007049
AC194478.3_FG005	Zm00001d036163	0	0	0	0	0	0	0	0	AC194478.3_FGT005	1119	945	unknown	GO:0042626,GO:0016020,GO:0005524,GO:0055085,GO:0044237
AC194480.3_FG001	Zm00001d031031	0	0	0	0	0	0	0	0	AC194480.3_FGT001	246	72.13	TPA: hypothetical protein ZEAMMB73_828555;inhibitor I family protein, putative, expressed	GO:0009611,GO:0006310,GO:0006974,GO:0004867,GO:0010951
AC194480.3_FG003	Zm00001d031030	0	0	0	0	0	0	0	0	AC194480.3_FGT003	246	72.13	TPA: hypothetical protein ZEAMMB73_828555;inhibitor I family protein, putative, expressed	GO:0009611,GO:0006310,GO:0006974,GO:0004867,GO:0010951
AC194481.3_FG002	Zm00001d024812	0	0	0	0	0	0	0	0	AC194481.3_FGT002	501	327	;expressed protein	GO:0009617,GO:0005783,GO:0016021,GO:0004674,GO:0009507,GO:0005524,GO:0009987,GO:0008152,GO:0005886,GO:0006952,GO:0005802,GO:0005768
AC194485.3_FG002	Zm00001d025214	0	0	0	0	0	0	0	0	AC194485.3_FGT002	501	327	unknown	GO:0039665,GO:0019013,GO:0050896,GO:0048856
AC194591.2_FG004	Zm00001d015584	0	0	0	0	0	0	0	0	AC194591.2_FGT004	714	540	unknown	GO:0015074,GO:0003676,GO:0005737,GO:0005730,GO:0016740,GO:0006508,GO:0046872,GO:0016787,GO:0006313,GO:0005975
AC194591.2_FG005	Zm00001d015588	0	0	0	0	0	0	0	0	AC194591.2_FGT005	480	306	unknown	GO:0044237,GO:0000166,GO:0005737,GO:0005654,GO:0006810,GO:0000793,GO:0044238,GO:0003824
AC194592.2_FG001	Zm00001d037467	0	0	0	0	0	0	0	0	AC194592.2_FGT001	915	741	hypothetical protein ZEAMMB73_288207;methyltransferase domain containing protein, expressed	GO:0044237,GO:0008168,GO:0009536,GO:0031090,GO:0005634,GO:0032259,GO:0032502,GO:0005794,GO:0005886,GO:0044238,GO:0005740,GO:0006807,GO:0016021,GO:0044281
AC194597.2_FG001	no unique gene id correspondence	0	0	0	0	0	0	0	0	AC194597.2_FGT001	537	363	unknown	GO:0044237
AC194609.2_FG003	no unique gene id correspondence	0	0	0	0	0	0	0	0	AC194609.2_FGT003	699	525	unknown	GO:0006807,GO:0044237,GO:0030286,GO:0005737,GO:0005819,GO:0016021,GO:0016043,GO:0005694,GO:0005634,GO:0005488
AC194613.2_FG002	Zm00001d015841	0	0	0	0	0	0	0	0	AC194613.2_FGT002	477	303	unknown	GO:0000288
AC194633.3_FG014	Zm00001d008442	0	0	0	0	0	0	0	0	AC194633.3_FGT014	825	651	;GCN5-related N-acetyltransferase, putative, expressed	GO:0065007,GO:0004042,GO:0016301,GO:0006950,GO:0005737,GO:0046835,GO:0006002,GO:0006096,GO:0006526,GO:0044260
AC194666.2_FG010	Zm00001d048952	4.427	0	2.55907	0	4.07946	0	0	0	AC194666.2_FGT010	1410	1236	;retrotransposon protein, putative, unclassified, expressed	GO:0008270,GO:0003676,GO:0035556,GO:0010468,GO:0032501,GO:0006278,GO:0051252,GO:0010556
AC194670.2_FG001	Zm00001d053054	0	0	0	0	0	0	0	0	AC194670.2_FGT001	495	321	;peroxisomal multifunctional enzyme type 2, putative, expressed	GO:0005782,GO:0006635,GO:0016491,GO:0005778,GO:0005835,GO:0005739,GO:0032502,GO:0042180,GO:0004312
AC194705.3_FG004	Zm00001d003484	0	0	0	0	0	0	0	0	AC194705.3_FGT004	972	798	unknown	GO:0090305,GO:0008270,GO:0003677,GO:0006281,GO:0050794,GO:0004518,GO:0023052
AC194712.3_FG002	Zm00001d051331	0	0	0	0	0	0	0	0	AC194712.3_FGT002	759	585	unknown	GO:0044237,GO:0005488
AC194719.3_FG002	Zm00001d045367	0	0	0	0	0	0	0	0	AC194719.3_FGT002	540	366	unknown	GO:0008270,GO:0016818,GO:0006270,GO:0003677,GO:0005524,GO:0005840,GO:0045892,GO:0051179
AC194734.3_FG004	Zm00001d040012	0	0	0	0	0	0	0	0	AC194734.3_FGT004	411	237	chlorophyll a-b binding protein cp24;chlorophyll A-B binding protein, putative, expressed	GO:0009534,GO:0016021,GO:0016168,GO:0003824,GO:0009639,GO:0009522,GO:0009765,GO:0009523
AC194824.2_FG003	no unique gene id correspondence	0	0	0	0	0	0	0	0	AC194824.2_FGT003	1539	1365	tpa: pentatricopeptide repeat family protein;zinc knuckle domain containing protein, expressed	GO:0044237,GO:0008270,GO:0003676
AC194824.2_FG005	no unique gene id correspondence	0	0	0	0.746762	0	0	0	0	AC194824.2_FGT005	1134	960	hypothetical protein ZEAMMB73_615313;	GO:0004016,GO:0016021,GO:0006171,GO:0005488,GO:0035556,GO:0006950,GO:0015074,GO:0010556,GO:0031326,GO:0004672,GO:0010468,GO:0006310,GO:0006412
AC194828.3_FG004	Zm00001d038341	0	0	0	0	0	0	0	0	AC194828.3_FGT004	525	351	unknown	GO:0015629,GO:0044237,GO:0005737,GO:0000041,GO:0016740,GO:0046872
AC194828.3_FG012	Zm00001d038350	0	0	0	0	0	0	0	0	AC194828.3_FGT012	591	417	unknown	GO:0044237,GO:0005488
AC194839.3_FG001	Zm00001d042430	0	0	0	0	0	0	0	0	AC194839.3_FGT001	675	501	;expressed protein	GO:0016491,GO:0005634,GO:0005739,GO:0006536,GO:0016021,GO:0005488
AC194852.3_FG007	Zm00001d036945	0	0	0	0	0	0	0	0	AC194852.3_FGT007	1350	1176	pectate lyase-like;pectate lyase precursor, putative, expressed	GO:0048767,GO:0051704,GO:0045490,GO:0006950,GO:0044724,GO:0006949,GO:0043481,GO:0009926,GO:0009832,GO:0010075,GO:0009932,GO:0030570,GO:0009827,GO:0009825,GO:0005576,GO:0010383
AC194853.1_FG002	no unique gene id correspondence	0	0	0	0	0	0	0	0	AC194853.1_FGT002	285	111	;transcription elongation factor 1, putative, expressed	GO:0008023,GO:0005730,GO:0006351,GO:0003824,GO:0006414,GO:0050789,GO:0003723,GO:0006996
AC194856.3_FG002	Zm00001d030274	0	0	0	0	0	0	0	0	AC194856.3_FGT002	207	35.67	arsenate reductase -like;rhodanese, putative, expressed	GO:0016491,GO:0043687,GO:0006468,GO:0016209,GO:0045454,GO:0055114,GO:0004725,GO:0050896
AC194856.3_FG007	Zm00001d030274	0	0	0	0	0	0	0	0	AC194856.3_FGT007	207	35.67	arsenate reductase -like;rhodanese, putative, expressed	GO:0016491,GO:0043687,GO:0006468,GO:0016209,GO:0045454,GO:0055114,GO:0004725,GO:0050896
AC194863.3_FG004	Zm00001d027594	0	0	0	0	0	0	0	0	AC194863.3_FGT004	2223	2049	;retrotransposon protein, putative, Ty3-gypsy subclass, expressed	GO:0007165,GO:0008270,GO:0003676,GO:0005634,GO:0006508,GO:0032502,GO:0006468,GO:0043687,GO:0006278,GO:0005975
AC194863.3_FG006	Zm00001d027592	0	0	0	0	0	0	0	0	AC194863.3_FGT006	1233	1059	;9-cis-epoxycarotenoid dioxygenase 1, chloroplast precursor, putative, expressed	GO:0042180,GO:0031090,GO:0009570,GO:0005739,GO:0016701,GO:0006721,GO:0032787,GO:0051213,GO:0050896,GO:0008299
AC194863.3_FG007	no unique gene id correspondence	0	0	0	0	0	0	0.622993	0	AC194863.3_FGT007	1503	1329	protein iws1 homolog isoform x2	GO:0016021,GO:0005905,GO:0044260,GO:0005634,GO:0006810,GO:0005694,GO:0005794,GO:0006950,GO:0005886,GO:0043234,GO:0044238,GO:0016772
AC194878.3_FG001	Zm00001d045531	0	0	0	0	0	0	0	0	AC194878.3_FGT001	537	363	unknown	GO:0016810,GO:0044237
AC194878.3_FG002	Zm00001d045532	0	0	0	0	0	0	0	0	AC194878.3_FGT002	537	363	unknown	GO:0044237
AC194895.3_FG004	no unique gene id correspondence	0	0	0	0	0	0	0	0	AC194895.3_FGT004	195	26.15	unknown	GO:0044237,GO:0005488
AC194897.4_FG003	Zm00001d050939	0	0	0	0	0	0	0	0	AC194897.4_FGT003	717	543	unknown	GO:0016358,GO:0006260,GO:0048518,GO:0055114,GO:0043412,GO:0050896,GO:0006355,GO:0009791,GO:0009790,GO:0016491,GO:0016829,GO:0014706,GO:0006520,GO:0051179
AC194897.4_FG005	Zm00001d050941	0	0	0	0	0	0	0	0	AC194897.4_FGT005	744	570	unknown	GO:0044237,GO:0005488
AC194898.3_FG003	no unique gene id correspondence	2.81215	0	0	0	0.818632	0	0	0	AC194898.3_FGT003	2199	2025	hypothetical protein ZEAMMB73_913406;expressed protein	GO:0000124,GO:0032502,GO:0016787,GO:0017119,GO:0009987,GO:0006950,GO:0044238,GO:0005802,GO:0005768
AC194905.2_FG001	Zm00001d030636	0	0	0	0	0	0	0	0	AC194905.2_FGT001	1119	945	unknown	GO:0044237,GO:0072332,GO:0005737,GO:0045786,GO:0005634,GO:0008134,GO:0009058,GO:0005886,GO:0044238,GO:0003824,GO:0006950
AC194905.2_FG003	no unique gene id correspondence	0	0	0	0	0	0	0	0	AC194905.2_FGT003	1167	993	pentatricopeptide repeat-containing protein mitochondrial;PPR repeat domain containing protein, putative, expressed	GO:0016311,GO:0003677,GO:0016021,GO:0050789,GO:0016787,GO:0006464,GO:0000394,GO:0050896,GO:0003682
AC194912.3_FG003	no unique gene id correspondence	0	0	0	0	0	0	0	0	AC194912.3_FGT003	585	411	unknown	GO:0044237,GO:0031617,GO:0007067,GO:0007059,GO:0000818,GO:0000941,GO:0005488
AC194914.3_FG002	Zm00001d030045	17.8905	0.29361	22.1587	20.6346	8.71393	0	0	0	AC194914.3_FGT002	639	465	Polyketide cyclase/dehydrase and lipid transport superfamily protein	GO:0016021,GO:0080163,GO:0009684,GO:0009062,GO:0006569,GO:0010427,GO:0009789,GO:0006950,GO:0005634,GO:0016740,GO:0042803,GO:0019761,GO:0005744,GO:0010029,GO:0016138,GO:0004872,GO:0004871
AC194937.3_FG004	Zm00001d015806	0	0	0	1.41464	0	0	0	0	AC194937.3_FGT004	735	561	unknown	GO:0044237,GO:0007165,GO:0016021,GO:0005886,GO:0044238,GO:0016772,GO:0005488
AC194940.3_FG001	no unique gene id correspondence	0	0	0	0	0	0	0	0	AC194940.3_FGT001	261	87.02	unknown	GO:0044237,GO:0005488
AC194942.3_FG001	Zm00001d010286	0	0	0	0	0	0	0	0	AC194942.3_FGT001	786	612	unknown	GO:0005488,GO:0016021,GO:0016043,GO:0055085,GO:0032501,GO:0044238,GO:0044237,GO:0043170,GO:0048523
AC194965.4_FG001	Zm00001d037604	3.32513	0	4.13391	0	1.11511	0	0	0	AC194965.4_FGT001	1686	1512	ethylene receptor 1-like;ethylene receptor, putative, expressed	GO:0005789,GO:0009690,GO:0016021,GO:0071281,GO:0000155,GO:0000156,GO:0009871,GO:0042742,GO:0006355,GO:0009651,GO:0031090,GO:0005634,GO:0001944,GO:0023014,GO:0042802,GO:0051740,GO:0009408,GO:0009727,GO:0002237,GO:0018106,GO:0010105,GO:0051301,GO:0009733,GO:0009737,GO:0009736,GO:0050665,GO:0009739,GO:0010182,GO:0005694,GO:0052544,GO:0010119,GO:0038199,GO:0009625,GO:1900140
AC194965.4_FG004	Zm00001d037605	0	0	0	0	0	0	0	0	AC194965.4_FGT004	432	258	gata transcription factor 23-like;GATA zinc finger domain containing protein, expressed	GO:0008270,GO:0005667,GO:0000228,GO:0003824,GO:0050896,GO:0030154,GO:0005737,GO:0001085,GO:0000118,GO:0009407,GO:0001228,GO:0045944,GO:0003682,GO:0007275,GO:0000977,GO:0006857
AC194970.5_FG001	Zm00001d006678	3.98036	1.36477	1.40345	0	0	0	0	8.95831	AC194970.5_FGT001	1104	930	geranylgeranyl pyrophosphate synthase 1	GO:0005783,GO:0009513,GO:0004311,GO:0033386,GO:0033384,GO:0051501,GO:0009570,GO:0045337,GO:0004337,GO:0006732,GO:0043693,GO:0005634,GO:0019761,GO:0005743,GO:0016117,GO:0004161,GO:0009509,GO:0042180
AC194970.5_FG002	Zm00001d006677	0	0	0	0	0	0	0	0	AC194970.5_FGT002	951	777	bes1 bzr1 homolog protein 2-like;BES1/BZR1 homolog protein, putative, expressed	GO:0016787,GO:0005773,GO:0005634,GO:0016491,GO:0005975,GO:0006355,GO:0009755,GO:0005488
AC194970.5_FG004	Zm00001d006681	11.0827	0.373698	17.3139	25.9441	10.3296	0	3.02049	0	AC194970.5_FGT004	2166	1992	TPA: hypothetical protein ZEAMMB73_917393;expressed protein	GO:0016787,GO:0015935,GO:0009570,GO:0005634,GO:0006464,GO:0009535,GO:0016772,GO:0016043,GO:0006351
AC194970.5_FG005	Zm00001d006679	8.35329	1.44802	11.2555	17.3548	10.9414	0	3.99529	2.58385	AC194970.5_FGT005	1035	861	integral membrane protein like;transporter-related, putative, expressed	GO:0016021,GO:0016740,GO:0048513,GO:0048354,GO:0005793,GO:0044260,GO:0005338,GO:0015786,GO:0000139,GO:0090480,GO:0035435,GO:0006862,GO:0006863,GO:0005802,GO:0031323,GO:0009536,GO:0015215,GO:0009059,GO:0005886,GO:0044238,GO:0009624,GO:0005768
AC194970.5_FG009	Zm00001d006680	40.7523	0.917749	20.165	29.4923	50.584	1.4304	10.5324	10.7339	AC194970.5_FGT009	1437	1263	ruvb-like 2;ruvB-like 2, putative, expressed	GO:0042138,GO:0035102,GO:0035267,GO:0006364,GO:0005829,GO:0030111,GO:0005875,GO:0016573,GO:0043141,GO:0005524,GO:0070209,GO:0006355,GO:0045132,GO:0031011,GO:0005730,GO:0043486,GO:0006281,GO:0060420,GO:0032508,GO:0007131,GO:0000812,GO:0007095,GO:0009507
AC194972.2_FG001	Zm00001d044014	0	0	0	0	0	0	0	0	AC194972.2_FGT001	894	720	zinc finger protein zat6-like;ZOS11-02 - C2H2 zinc finger protein, expressed	GO:0048513,GO:0046872,GO:0003676,GO:0000228,GO:0016604,GO:0003824,GO:0050896,GO:0030154,GO:0005737,GO:0000785,GO:0031327,GO:0006357,GO:0015630,GO:0051172
AC194974.3_FG001	no unique gene id correspondence	0	0	0	0	0	0	0	0	AC194974.3_FGT001	642	468	unknown	GO:0009067,GO:0009069,GO:0016301,GO:0009309,GO:0042221,GO:0042180,GO:0044106
AC194974.3_FG005	Zm00001d018059	1.80563	6.69303	3.23113	0	0	4.46962	0	0	AC194974.3_FGT005	2964	2790	l-type lectin-domain containing receptor kinase -like;lectin-like receptor kinase 1, putative, expressed	GO:0044237,GO:0009756,GO:0016021,GO:0004672,GO:0080036,GO:0000166,GO:0043231,GO:0044238,GO:0043170,GO:0005537
AC194977.2_FG004	Zm00001d021889	0	0	0	0	0	0	0	0	AC194977.2_FGT004	948	774	vegetative cell wall protein gp1-like;2-oxoglutarate dehydrogenase E1 component, mitochondrial precursor, putative, expressed	GO:0042180,GO:0044248,GO:0005634,GO:0030976,GO:0016740,GO:0006084,GO:0030062,GO:0004591,GO:0034641,GO:0009507,GO:0006099
AC194980.3_FG002	Zm00001d052134	0	3.52006	0	0	31.6101	7.7389	0	0	AC194980.3_FGT002	402	228	unknown	GO:0048468,GO:0051146,GO:0009653,GO:0048513,GO:0048518,GO:0010468,GO:0006996,GO:0009058,GO:0006950,GO:0051253
AC194980.3_FG005	Zm00001d052135	0	0	0	0	0	0	0	0	AC194980.3_FGT005	300	126	;expressed protein	GO:0034641,GO:0044260,GO:0007049,GO:0032502,GO:0050794,GO:0006974,GO:0044238
AC195058.3_FG003	Zm00001d024580	0	0	0	0	0	0	0	0	AC195058.3_FGT003	411	237	unknown	GO:0004672,GO:0005524,GO:0006468
AC195135.3_FG002	Zm00001d034483	0	0	0	0	0	0	0	0	AC195135.3_FGT002	273	99	;expressed protein	GO:0008270,GO:0009653,GO:0005635,GO:0008643,GO:0005654,GO:0048513,GO:0005215,GO:0009987,GO:0044238,GO:0007398,GO:0050789
AC195138.3_FG004	Zm00001d022055	0	0	0	0	0	0	0	0	AC195138.3_FGT004	417	243	;retrotransposon protein, putative, unclassified, expressed	GO:0019226,GO:0008725,GO:0005634,GO:0006281,GO:0019725,GO:0009507
AC195147.3_FG001	Zm00001d022253	0	0	0	0	0	0	0	0	AC195147.3_FGT001	1044	870	;BTB/POZ domain containing protein, expressed	GO:0005829,GO:0005654,GO:0016787,GO:0042631,GO:0071472,GO:0031396,GO:0000956,GO:0007275,GO:0005694,GO:0015630
AC195147.3_FG008	Zm00001d022249	0	0	0	0	0	0	0	0	AC195147.3_FGT008	471	297	;expressed protein	GO:0005654,GO:0016363,GO:0016578,GO:0005737,GO:0005730,GO:0045944,GO:0003682,GO:0015630,GO:0000226
AC195148.3_FG001	Zm00001d046355	0	0	0	0	0	0	0	0	AC195148.3_FGT001	519	345	unknown	GO:0048869,GO:0000166,GO:0046872,GO:0016887,GO:0006366,GO:0007186,GO:0043412,GO:0051234,GO:0006355,GO:0009653,GO:0005634,GO:0008284,GO:0007275,GO:0043067,GO:0007010
AC195154.3_FG004	Zm00001d043667	17.8988	0	15.185	10.0658	17.177	0	4.5587	0	AC195154.3_FGT004	3546	3372	myosin-17 isoform x2;myosin head family protein, expressed	GO:0007275,GO:0005737,GO:0016043,GO:0016740,GO:0016459,GO:0065007,GO:0017111,GO:0015630
AC195168.2_FG004	no unique gene id correspondence	0	0	0	0	0	0	0	0	AC195168.2_FGT004	339	165	unknown	GO:0007165,GO:0016020,GO:0032501,GO:0006464,GO:0055114
AC195172.3_FG001	Zm00001d008303	4.86555	0	15.6133	11.9927	5.79393	0	3.29327	0	AC195172.3_FGT001	1440	1266	electron transfer flavoprotein subunit mitochondrial-like;electron transfer flavoprotein subunit alpha, mitochondrial precursor, putative, expressed	GO:0007275,GO:0005739,GO:0003824,GO:0044238,GO:0044237,GO:0005488
AC195174.2_FG007	Zm00001d008813	0	0	0	0	0	0	0	0	AC195174.2_FGT007	231	57.5	unknown	GO:0044237,GO:0005488
AC195207.2_FG002	Zm00001d030844	0	0	0	0	0	0	0	0	AC195207.2_FGT002	972	798	TPA: hypothetical protein ZEAMMB73_136271;retrotransposon protein, putative, unclassified, expressed	GO:0009791,GO:0044249,GO:0016021,GO:0016043,GO:0065007,GO:0003824,GO:0044238,GO:0000139,GO:0048367
AC195214.3_FG007	Zm00001d007150	0	0	0	0	0	0	0	0	AC195214.3_FGT007	474	300	unknown	GO:0003676,GO:0005737,GO:0005730,GO:0080008,GO:0016070,GO:0004527
AC195220.3_FG003	Zm00001d036861	0	0	0	0	0	0	0	0	AC195220.3_FGT003	579	405	was protein family homolog ddb_g0292878-like;	GO:0003676,GO:0042981,GO:0016021,GO:0048518,GO:0046872,GO:0006355
AC195220.3_FG004	Zm00001d036860	0	0	0	0	0	0	0	0	AC195220.3_FGT004	630	456	serine incorporator 3-like;	GO:0002700,GO:0010605,GO:0043067,GO:0043236,GO:0035556,GO:0016043,GO:0065008,GO:0009888,GO:0006955,GO:0051234,GO:0007423,GO:0006355,GO:0007190,GO:0030154,GO:0042221,GO:0005737,GO:0051249,GO:0022610,GO:0007507,GO:0051674,GO:0001817,GO:0008284,GO:0048598,GO:0045934,GO:0005605
AC195220.3_FG007	Zm00001d036856	0	0	0	0	0	0	0	0	AC195220.3_FGT007	1689	1515	serine incorporator 3-like;TMS membrane protein/tumour differentially expressed protein, putative, expressed	GO:0005789,GO:0015194,GO:0016021,GO:0006665,GO:0052646,GO:0005488,GO:0051347,GO:0012502,GO:0015825,GO:0008654,GO:0003333,GO:0000139,GO:0006658,GO:0043065,GO:0005886,GO:0003824
AC195230.2_FG003	Zm00001d008949	0	0	0	0	0	0	0	0	AC195230.2_FGT003	633	459	hypothetical protein ZEAMMB73_767681;uncharacterized protein HI0077, putative, expressed	GO:0005737,GO:0005634,GO:0004672,GO:0005694,GO:0005524,GO:0005856,GO:0006468,GO:0043687,GO:0050794,GO:0012505,GO:0050896,GO:0007275,GO:0023052
AC195235.3_FG003	Zm00001d002487	0	0	0	0	0	0	0	0	AC195235.3_FGT003	1320	1146	tpa: dnaj chaperone family protein;transposon protein, putative, CACTA, En/Spm sub-class, expressed	GO:0005783,GO:0009536,GO:0031090,GO:0005739,GO:0004619,GO:0046872,GO:0009058,GO:0010035,GO:0005975,GO:0009117
AC195240.4_FG002	Zm00001d023207	0	0	0	0	0	0	0	0	AC195240.4_FGT002	729	555	unknown	GO:0019226,GO:0050801,GO:0008270,GO:0003676,GO:0070838,GO:0050896
AC195244.3_FG008	Zm00001d043219	0	0	0	0	0	0	0	0	AC195244.3_FGT008	594	420	unknown	GO:0005488,GO:0042981,GO:0070062,GO:0016021,GO:0004672,GO:0008152,GO:0048731,GO:0048523
AC195253.3_FG002	Zm00001d004037	0	0	0	0	0	0	0	0	AC195253.3_FGT002	378	204	unknown	GO:0005488,GO:0003714,GO:1903507,GO:0006351
AC195260.2_FG007	Zm00001d027770	0	0	0	0	0	0	0	0	AC195260.2_FGT007	555	381	;transposon protein, putative, unclassified, expressed	GO:0008270,GO:0043547,GO:0006629,GO:0010951,GO:0005576
AC195307.3_FG001	Zm00001d032908	0	0	0	0	0	0	0	0	AC195307.3_FGT001	654	480	;retrotransposon protein, putative, unclassified, expressed	GO:0034645,GO:0003677,GO:0003678,GO:0000723,GO:0005634,GO:0006281,GO:0032508
AC195320.3_FG003	no unique gene id correspondence	4.10763	0	0	0	4.57865	0	0	0	AC195320.3_FGT003	1761	1587	TPA: hypothetical protein ZEAMMB73_562508;expressed protein	GO:0004872,GO:0034660,GO:0009279,GO:0016021,GO:0010467,GO:0006810,GO:0005215,GO:0009059,GO:0044249,GO:0005488
AC195331.3_FG008	Zm00001d044223	0	0	0	0	0	0	0	0	AC195331.3_FGT008	186	19.93	unknown	GO:0044237,GO:0005488
AC195340.3_FG001	Zm00001d013159	944.492	8.55133	305.011	434.489	779.219	10.9163	170.583	149.656	AC195340.3_FGT001	1353	1179	tubulin alpha-3 chain;tubulin/FtsZ domain containing protein, putative, expressed	GO:0005815,GO:1901069,GO:0005773,GO:0009207,GO:0003924,GO:0046686,GO:0005829,GO:0005525,GO:0009154,GO:0009651,GO:0000922,GO:0005874,GO:0007049,GO:0005730,GO:0045298,GO:0051258,GO:0000226,GO:0005200,GO:0046039,GO:0005618,GO:0071258,GO:0005886,GO:0009506,GO:0007018
AC195340.3_FG002	Zm00001d013156	305.445	12.0717	193.162	188.52	207.655	7.66681	28.5474	40.2963	AC195340.3_FGT002	672	498	nadh-ubiquinone oxidoreductase 23 kda subunit;4Fe-4S binding domain containing protein, expressed	GO:0016021,GO:0071688,GO:0046872,GO:0055114,GO:0006807,GO:0005747,GO:0051539,GO:0055035,GO:0008137,GO:0006979,GO:0043170,GO:0032981,GO:0019684,GO:0005886,GO:0008340,GO:0009507,GO:0044238
AC195340.3_FG004	Zm00001d013154	0	0.420416	2.74625	2.97464	2.32835	1.66778	8.81067	9.22167	AC195340.3_FGT004	3444	3270	muscle m-line assembly protein unc-89-like; unknown protein; Has 1807 Blast hits to 1807 proteins in 277 species: Archae - 0; Bacteria - 0; Metazoa - 736; Fungi - 347; Plants - 385; Viruses - 0; Other Eukaryotes - 339 (source: NCBI BLink).	GO:0007165,GO:0005737,GO:0005634,GO:0003824,GO:0009725,GO:0006355,GO:0007275,GO:0046983
AC195340.3_FG005	Zm00001d013155	0	0	16.0665	7.83853	0	0	5.80651	0	AC195340.3_FGT005	453	279	;expressed protein	GO:0034641,GO:0034645,GO:0007275,GO:0016021,GO:0065007,GO:0007049,GO:0000279,GO:0048037,GO:0042221,GO:0044238,GO:0016772,GO:0033554
AC195342.3_FG002	no unique gene id correspondence	0	0	0	0	0	0	0	0	AC195342.3_FGT002	363	189	unknown	GO:0016043,GO:0008270,GO:0003677,GO:0048519,GO:0032502,GO:0016787,GO:0032501,GO:0051179,GO:0050896,GO:0006355
AC195343.3_FG002	Zm00001d019958	0	0	0	30.6801	0	0	16.5434	43.4465	AC195343.3_FGT002	339	165	chaperonin;chaperonin, putative, expressed	GO:0006457,GO:0044710,GO:0005524,GO:0031966,GO:0003824,GO:0009408,GO:0044267,GO:0009507
AC195347.4_FG004	Zm00001d017099	0	0	0	0	0	0	0	0	AC195347.4_FGT004	1452	1278	f-box lrr-repeat protein 20-like;expressed protein	GO:0044248,GO:0070887,GO:0009723,GO:0005737,GO:0044267,GO:0031090,GO:0005634,GO:0030163,GO:0015630,GO:0003824,GO:0012505,GO:0007275,GO:0007165
AC195348.3_FG004	no unique gene id correspondence	0	0	0	0	0	0	0	0	AC195348.3_FGT004	333	159	unknown	GO:0006807,GO:0044237,GO:0030286,GO:0005737,GO:0005819,GO:0016020,GO:0030529,GO:0000776,GO:0000794,GO:0005488
AC195351.3_FG001	Zm00001d036189	0	0	0	0	0	0	0	0	AC195351.3_FGT001	906	732	unknown	GO:0044237,GO:0030018,GO:0005634,GO:0030315,GO:0030659,GO:0043034,GO:0005488
AC195351.3_FG003	no unique gene id correspondence	0	0	0	0	0	0	0	0	AC195351.3_FGT003	780	606	unknown	GO:0016570,GO:0003824,GO:0006342,GO:0043687,GO:0009056
AC195367.3_FG001	no unique gene id correspondence	0	0	0	0	0	0	0	0	AC195367.3_FGT001	510	336	unknown	GO:0044237,GO:0005488
AC195370.3_FG004	no unique gene id correspondence	0	0	0	0	0	0	0	0	AC195370.3_FGT004	705	531	unknown	GO:0019843,GO:0016043,GO:0003735,GO:0022414,GO:0016070,GO:0005840,GO:0005829,GO:0006412
AC195378.3_FG001	no unique gene id correspondence	0	0	0	0	0	0	0	0	AC195378.3_FGT001	558	384	unknown	GO:0044237,GO:0005488
AC195389.3_FG001	Zm00001d035216	0	0	2.09215	1.68217	0	0	0	0	AC195389.3_FGT001	957	783	;retrotransposon protein, putative, unclassified, expressed	GO:0016311,GO:0007275,GO:0016021,GO:0006564,GO:0004647
AC195402.3_FG001	Zm00001d030446	0	0	0	0	0	0	0	0	AC195402.3_FGT001	474	300	unknown	GO:0044237,GO:0005488
AC195458.3_FG001	Zm00001d017973	0	0	0	0	0	0	0	0	AC195458.3_FGT001	261	87.02	hypothetical protein ZEAMMB73_112838;expressed protein	GO:0070591,GO:0006351,GO:0000166,GO:0005739,GO:0009535,GO:0071555,GO:0004672,GO:0006468,GO:0042221
AC195484.3_FG003	Zm00001d020159	0	0	0	0	0.576757	0	0	0	AC195484.3_FGT003	2340	2166	;expressed protein	GO:0008270,GO:0003676,GO:0009279,GO:0075713,GO:0016021,GO:0019058,GO:0065007,GO:0006810,GO:0005215,GO:0022414,GO:0006310,GO:0004872
AC195485.3_FG002	no unique gene id correspondence	0	0	0	0	0	0	0	0	AC195485.3_FGT002	1260	1086	TPA: hypothetical protein ZEAMMB73_130419;retrotransposon protein, putative, unclassified, expressed	GO:0044237,GO:0004872,GO:0009279,GO:0016021,GO:0006810,GO:0005215
AC195536.3_FG006	Zm00001d011583	0	0	0	0	0	0	0	0	AC195536.3_FGT006	282	108	;expressed protein	GO:0016021,GO:0009898,GO:0044265,GO:0050896,GO:0006355,GO:0005634,GO:0030003,GO:0003723,GO:0004672,GO:0006468
AC195545.3_FG003	no unique gene id correspondence	0	0	0	0	0	0	0	0	AC195545.3_FGT003	525	351	unknown	GO:0044237,GO:0005488
AC195580.2_FG010	no unique gene id correspondence	0	0	0	0	0	0	0	0	AC195580.2_FGT010	333	159	;expressed protein	GO:0035434,GO:0044260,GO:0016021,GO:0005375,GO:0005886,GO:0044238
AC195587.4_FG003	Zm00001d036272	0	0	0	0	0	0	0	0	AC195587.4_FGT003	1364	1190	;expressed protein	GO:0044237,GO:0005773,GO:0016020,GO:0016301,GO:0004553
AC195587.4_FG004	Zm00001d036280	0.610903	0.0934035	5.56476	3.99103	0	0	0	0	AC195587.4_FGT004	3939	3765	alpha/beta-Hydrolases superfamily protein; disease resistance rpp13-like protein 4 isoform x1	GO:0043531,GO:0031975,GO:0006807,GO:0031090,GO:0016740,GO:0009507,GO:0016787,GO:0015630,GO:0009987,GO:0012505,GO:0051707,GO:0006952
AC195596.3_FG002	Zm00001d004292	0	0	2.54077	0	0	0	0	0	AC195596.3_FGT002	1320	1146	unknown	GO:0016021,GO:0080090,GO:0031323,GO:0009279,GO:0048869,GO:0004180,GO:0010468,GO:0032501,GO:0009507,GO:0016070,GO:0004152,GO:0005634
AC195596.3_FG005	Zm00001d004292	0	0	0	0	0	0	0	0	AC195596.3_FGT005	1374	1200	unknown	GO:0031323,GO:0080090,GO:0005634,GO:0016020,GO:0010468,GO:0032501,GO:0003824,GO:0009507,GO:0006351,GO:0048869
AC195608.3_FG005	Zm00001d033015	0	0	0	0	0	0	0	0	AC195608.3_FGT005	666	492	unknown	GO:0034645,GO:0035556,GO:0009653,GO:0008081,GO:0048869,GO:0070647,GO:0032501,GO:0006629,GO:0022414
AC195608.3_FG006	Zm00001d033013	0	0	0	0	0	0	0	0	AC195608.3_FGT006	414	240	unknown	GO:0016787,GO:0008083,GO:0044237,GO:0005576,GO:0040007
AC195685.3_FG001	Zm00001d016055	0	0	0	0	0	0	0	0	AC195685.3_FGT001	1032	858	meiotic recombination protein dmc1;DNA repair protein Rad51, putative, expressed	GO:0006302,GO:0000794,GO:0003677,GO:0065007,GO:0005524,GO:0051327,GO:0008094,GO:0005737,GO:0007131
AC195785.3_FG004	Zm00001d031230	0	0.423745	1.51336	0.49913	0	0	0	0	AC195785.3_FGT004	3144	2970	g-type lectin s-receptor-like serine threonine-protein kinase at5g35370;carbohydrate binding protein, putative, expressed	GO:0016021,GO:0005856,GO:0005524,GO:0012505,GO:0050321,GO:0007275,GO:0046777,GO:0005737,GO:0005634,GO:0044459,GO:0005516,GO:0048544,GO:0000186,GO:0030246,GO:0006487,GO:0004674
AC195794.3_FG002	Zm00001d032048	0	0	0	0	0	0	0	0	AC195794.3_FGT002	699	525	germin-like protein 8-13;Cupin domain containing protein, expressed	GO:0005783,GO:0010167,GO:0030048,GO:0045492,GO:0030145,GO:0033609,GO:0016701,GO:0043090,GO:0045735,GO:0034976,GO:0010413,GO:0000325,GO:0031012,GO:0034641,GO:0009651,GO:0005634,GO:0006725,GO:0009409,GO:0009627,GO:0048046,GO:0006499,GO:0010103,GO:0009734,GO:0046564,GO:0009505,GO:0050162
AC195796.3_FG001	Zm00001d051642	0	0	0	0	0	0	0	0	AC195796.3_FGT001	462	288	unknown	GO:0003677,GO:0016491,GO:0016043,GO:0003886,GO:0055114,GO:0051641,GO:0090116,GO:0003682
AC195798.3_FG001	Zm00001d009857	0	0	0	0	0	0	0	0	AC195798.3_FGT001	336	162	unknown	GO:0042626,GO:0016021,GO:0050789,GO:0005524,GO:0007267,GO:0003008,GO:0055085
AC195806.3_FG001	Zm00001d035799	0	0	0	0	0	0	0	0	AC195806.3_FGT001	995	821	unknown	GO:0044237,GO:0016021,GO:0031227,GO:0009058,GO:0005975,GO:0000139,GO:0007275,GO:0016758,GO:0005488
AC195807.3_FG004	no unique gene id correspondence	0	0	0	0	0	0	0	0	AC195807.3_FGT004	345	171	unknown	GO:0004525,GO:0090502,GO:0050794,GO:0050896,GO:0044249
AC195825.3_FG001	Zm00001d005718	0	0	0	0	0	0	0	0	AC195825.3_FGT001	1911	1737	;Rf1, mitochondrial precursor, putative, expressed	GO:0009536,GO:0005634,GO:0005739,GO:0030529,GO:0016740,GO:0043234,GO:0003924,GO:0005856,GO:0016070,GO:0007275
AC195826.2_FG006	Zm00001d020625	0	0	0	0	0	0	0	0	AC195826.2_FGT006	840	666	ammonium transporter;ammonium transporter protein, putative, expressed	GO:0072488,GO:0006820,GO:0005774,GO:0015695,GO:0005886,GO:0022890,GO:0008519,GO:0003824,GO:0005764,GO:0016021
AC195860.3_FG002	no unique gene id correspondence	1.85233	0	0	0	0	0	0	0	AC195860.3_FGT002	1833	1659	hypothetical protein ZEAMMB73_990281;expressed protein	GO:0044237,GO:0004872,GO:0009279,GO:0016021,GO:0006810,GO:0005215,GO:0005488
AC195860.3_FG005	Zm00001d038976	36.934	0.597179	57.6041	40.634	0	0	0	0	AC195860.3_FGT005	315	141	;CHCH domain containing protein, expressed	GO:0033617,GO:0009060,GO:0016491,GO:0005743,GO:0005634,GO:0006810,GO:0005758,GO:0044267,GO:0016021,GO:0005488
AC195860.3_FG006	Zm00001d038975	57.352	1.65157	17.0484	28.9478	36.0894	1.95233	4.24332	4.11981	AC195860.3_FGT006	1284	1110	structural constituent of ribosome;60S ribosomal protein-related, putative, expressed	GO:0015934,GO:0019843,GO:0044710,GO:0000049,GO:0003735,GO:0032502,GO:0006417,GO:0009507
AC195864.3_FG017	Zm00001d022224	1.10423	0	0	0	1.93475	0	0	0	AC195864.3_FGT017	1659	1485	;pentatricopeptide, putative, expressed	GO:0042138,GO:0034046,GO:0006302,GO:0016740,GO:0010638,GO:0080156,GO:0007062,GO:0016787,GO:0051327,GO:0048364,GO:0033044,GO:0005634,GO:0007129,GO:0005739,GO:0016125,GO:0007131,GO:0031425,GO:0019288,GO:0019287,GO:0010182,GO:0009507,GO:0006312
AC195864.3_FG020	Zm00001d022219	0	0	0	0	0	0	0	0	AC195864.3_FGT020	342	168	unknown	GO:0051252,GO:0031324,GO:0034645,GO:0000166,GO:0010646,GO:0060341,GO:0016043,GO:0050793,GO:0048513,GO:0022613,GO:0048646,GO:0009889,GO:0009888,GO:0051239,GO:0007399,GO:0023052,GO:0016757,GO:0042692
AC195874.2_FG002	Zm00001d007270	73.9735	121.251	83.2951	86.9325	63.4856	98.2861	18.4017	12.5818	AC195874.2_FGT002	852	678	ap-2 complex subunit sigma;clathrin adaptor complex small chain domain containing protein, expressed	GO:0048268,GO:0016183,GO:0016740,GO:0005829,GO:0008565,GO:0006886,GO:0048011,GO:0019886,GO:0042638,GO:0000139,GO:0008021,GO:0030122,GO:0030121,GO:0042059
AC195914.2_FG002	Zm00001d016113	0	0	0	0	0	0	0	0	AC195914.2_FGT002	678	504	unknown	GO:0005488,GO:0034660,GO:0000003,GO:0007275,GO:0004004,GO:0022613,GO:0040010,GO:0006396
AC195914.2_FG003	Zm00001d016116	0	0	0	1.428	0	0	0.861788	8.09909	AC195914.2_FGT003	1326	1152	unknown	GO:0009790,GO:0009653,GO:0007517,GO:0048869,GO:0006366,GO:0048518,GO:0051179,GO:0060537
AC195920.3_FG006	Zm00001d035078	0	0	0	0	0	0	0	0	AC195920.3_FGT006	681	507	hypothetical protein ZEAMMB73_214895;	GO:0044237
AC195946.3_FG003	no unique gene id correspondence	0	0	0	0	0	0	0	0	AC195946.3_FGT003	264	90.01	unknown	GO:0016020,GO:0005509,GO:0017119,GO:0006891,GO:0044237,GO:0004571,GO:0046983
AC195954.3_FG001	Zm00001d014457	0	0	0	0	0	0	0	0	AC195954.3_FGT001	432	258	unknown	GO:0050790,GO:0044237,GO:0030695,GO:0005488
AC195957.3_FG003	Zm00001d015448	0	0	0	0	0	0	0	0	AC195957.3_FGT003	300	126	;expressed protein	GO:0005488,GO:0015996
AC195959.2_FG004	no unique gene id correspondence	0	0	0	0	0	0	0	0	AC195959.2_FGT004	717	543	unknown	GO:0044237,GO:0005488
AC195980.2_FG004	Zm00001d041942	0	0	0	0	0	0	0	0	AC195980.2_FGT004	2142	1968	;retrotransposon protein, putative, LINE subclass, expressed	GO:0008270,GO:0003676,GO:0005737,GO:0075713,GO:0019058,GO:0019013,GO:0006310,GO:0022414,GO:0042025,GO:0016070,GO:0016787,GO:0015074,GO:0005576,GO:0030430
AC195989.3_FG004	Zm00001d010035	0	0	0	0	0	0	0	0	AC195989.3_FGT004	450	276	unknown	GO:0005783,GO:0016020,GO:0046872,GO:0006281,GO:0009765,GO:0003676,GO:0051327,GO:0043090,GO:0015074,GO:0045735,GO:0044249,GO:0010359,GO:0007127,GO:0006508,GO:0009059,GO:0006310
AC195995.3_FG006	Zm00001d051255	0	0	0	0	0	0	0	0	AC195995.3_FGT006	717	543	;retrotransposon protein, putative, unclassified, expressed	GO:0005737,GO:0016021,GO:0016787,GO:0009987,GO:0051234,GO:0051641,GO:0044238,GO:0044085
AC195995.3_FG008	Zm00001d051256	0	0	0	0	0	0	0	0	AC195995.3_FGT008	612	438	unknown	GO:0080090,GO:0006955,GO:0044249,GO:0003676,GO:0009653,GO:0016021,GO:0016570,GO:0006113,GO:0006629,GO:0031323,GO:0007173,GO:0009056,GO:0051641,GO:0010558
AC195999.3_FG005	Zm00001d050778	0	0	0	0	0	0	0	0	AC195999.3_FGT005	1856	1682	unknown	GO:0044237,GO:0005488
AC196002.2_FG002	Zm00001d048939	0	0	0	0	0	0	0	0	AC196002.2_FGT002	564	390	unknown	GO:0006633,GO:0005488,GO:0016747,GO:0009507
AC196008.1_FG001	no unique gene id correspondence	0	0	0	0	0	0	0	0	AC196008.1_FGT001	810	636	unknown	GO:0044237,GO:0005488,GO:0008168,GO:0032259
AC196008.1_FG004	Zm00001d018073	0	0	0	0	0	0	0	0	AC196008.1_FGT004	681	507	;expressed protein	GO:0044237,GO:0010075,GO:0009860,GO:0009507,GO:0009827,GO:0005488
AC196009.2_FG008	no unique gene id correspondence	0	0	0	0	0	0	0	0	AC196009.2_FGT008	204	33.17	unknown	GO:0007165,GO:0016569,GO:0005488,GO:0006355,GO:0016310,GO:0009790,GO:0009653,GO:0051254,GO:0022403,GO:0045934,GO:0051179,GO:0051726
AC196018.3_FG003	Zm00001d034100	0	0	0	0	0	0	0	0	AC196018.3_FGT003	1137	963	;zinc knuckle family protein, expressed	GO:0005737,GO:0016021,GO:0016787,GO:0006810,GO:0050794,GO:0009058
AC196019.3_FG001	Zm00001d042497	0	0	0	0	0	0	0	0	AC196019.3_FGT001	885	711	unknown	GO:0015629,GO:0008270,GO:0003676,GO:0000786,GO:0016043,GO:0048869,GO:0005634,GO:0005739,GO:0006139,GO:0044260,GO:0050794,GO:0006950,GO:0016021
AC196025.3_FG001	Zm00001d015048	0	0	0	0	0	0	0	0	AC196025.3_FGT001	1107	933	unknown	GO:0006468,GO:0043687,GO:0050789
AC196025.3_FG002	Zm00001d015049	0	0	0	0	0	0	0	0	AC196025.3_FGT002	462	288	unknown	GO:0044281,GO:0003677,GO:0006811,GO:0006955,GO:0006355,GO:0002699,GO:0010646,GO:0005634,GO:0008284,GO:0016247,GO:0048856
AC196025.3_FG008	no unique gene id correspondence	0	0	0	0	0	0	0	0	AC196025.3_FGT008	405	231	unknown	GO:0009331,GO:0006139,GO:0016607,GO:0052590,GO:0055114,GO:0016021,GO:0005488
AC196025.3_FG009	Zm00001d015040	0	0	0	0	0	0	0	0	AC196025.3_FGT009	642	468	unknown	GO:0044237,GO:0016798,GO:0005737,GO:0072686,GO:0042729,GO:0016740,GO:0065007,GO:0007155,GO:0005975,GO:0004888,GO:0006807,GO:0016021
AC196025.3_FG010	no unique gene id correspondence	0	0	0	0	0	0	0	0	AC196025.3_FGT010	453	279	unknown	GO:0016311,GO:0016798,GO:0000105,GO:0050789,GO:0044260,GO:0048731,GO:0005488
AC196025.3_FG011	Zm00001d015042	0	0	0	0	0	0	0	0	AC196025.3_FGT011	1218	1044	unknown	GO:0044238,GO:0042180,GO:0050896
AC196025.3_FG012	no unique gene id correspondence	0	0	0	0	0	0	0	0	AC196025.3_FGT012	414	240	unknown	GO:0003677,GO:0005737,GO:0046872,GO:0048646,GO:0016607,GO:0009987,GO:0003824,GO:0008152,GO:0048731
AC196025.3_FG013	Zm00001d015043	0	0	0	0	0	0	0	0	AC196025.3_FGT013	642	468	unknown	GO:0016740,GO:0005840,GO:0006412
AC196025.3_FG015	Zm00001d015044	0	0	0	0	0	0	0	0	AC196025.3_FGT015	747	573	unknown	GO:0004252,GO:0044249,GO:0005488,GO:0000160,GO:0007275,GO:0048869,GO:0006508,GO:0006629,GO:0005975,GO:0004553
AC196035.3_FG002	Zm00001d005025	0	0	0	0	0	0	0	0	AC196035.3_FGT002	354	180	unknown	GO:0005737,GO:0004812,GO:0005524,GO:0070981
AC196043.3_FG005	Zm00001d050909	0	0	0	0	0	0	0	0	AC196043.3_FGT005	504	330	unknown	GO:0005488,GO:0034645,GO:0006289
AC196048.2_FG001	no unique gene id correspondence	0	0	0	0	0	0	0	0	AC196048.2_FGT001	375	201	unknown	GO:0000166,GO:0035999,GO:0009396,GO:0016874,GO:0016757,GO:0005978
AC196059.3_FG003	Zm00001d048284	0	0	0	0	0	0	0	0	AC196059.3_FGT003	714	540	yggt family protein;YGGT family protein, putative, expressed	GO:0005488,GO:0016021,GO:0016740,GO:0005886,GO:0090529,GO:0044237
AC196065.3_FG001	Zm00001d019742	0	0	0	0	0	0	0	0	AC196065.3_FGT001	444	270	unknown	GO:0016021,GO:0016740,GO:0048519,GO:0035556,GO:0042981,GO:0006810,GO:0006355,GO:0048812,GO:0031226,GO:0022610,GO:0051239,GO:0070851,GO:0048522
AC196066.3_FG003	Zm00001d033155	2.58461	0	1.86324	0	0	0	0.67905	0	AC196066.3_FGT003	681	507	duf21 domain-containing protein chloroplastic-like isoform x1;CBS domain containing protein, expressed	GO:0000329,GO:0044237,GO:0016491,GO:0005739,GO:0005794,GO:0005886,GO:0055114,GO:0009507,GO:0030554,GO:0016021
AC196082.3_FG001	Zm00001d010154	0	0	0	0	0	0	0	0	AC196082.3_FGT001	819	645	unknown	GO:0034645,GO:0006323,GO:0000279,GO:0007059,GO:0007131,GO:0005488
AC196090.3_FG006	Zm00001d048495	0	0	2.93374	3.37716	0.822469	0	0	0	AC196090.3_FGT006	2247	2073	xylem serine proteinase 1 precursor; Subtilase family protein	GO:0004252,GO:0005783,GO:0019222,GO:0080001,GO:0005794,GO:0009897,GO:0015996,GO:0050896,GO:0048653,GO:0031012,GO:0032440,GO:0005774,GO:0043086,GO:0031410,GO:0005982,GO:0006508,GO:0042802,GO:0019761,GO:0048359,GO:0009832,GO:0010075,GO:0048046,GO:0008356,GO:0010103,GO:0009827,GO:0007020,GO:0009505,GO:0009506
AC196096.3_FG005	no unique gene id correspondence	0	0	0	0	0	0	0	0	AC196096.3_FGT005	753	579	unknown	GO:0016021,GO:0005509,GO:0005886,GO:0007156,GO:0044237
AC196105.3_FG002	Zm00001d042139	0	0	0	0	0	0	0	0	AC196105.3_FGT002	558	384	unknown	GO:0030154,GO:0007165,GO:0044249,GO:0070887,GO:0009653,GO:0016021,GO:0032501,GO:0005886,GO:0006974,GO:0030554,GO:0035194,GO:0016772,GO:0043331,GO:0006396
AC196106.2_FG001	no unique gene id correspondence	0	0	0	0	0	0	0	0	AC196106.2_FGT001	1926	1752	;expressed protein	GO:0004872,GO:0009279,GO:0007275,GO:0016021,GO:0016043,GO:0005215,GO:0016192,GO:0046907
AC196110.4_FG004	no unique gene id correspondence	0	0	0	0	0	0	0	0	AC196110.4_FGT004	474	300	unknown	GO:0007173,GO:0016573,GO:0043687,GO:0045892,GO:0004869,GO:0045944,GO:0007275,GO:0010951,GO:0000079
AC196123.3_FG001	Zm00001d042326	0	0	0	0	0	0	0	0	AC196123.3_FGT001	1740	1566	unknown	GO:0008270,GO:0003676,GO:0005634,GO:0006508,GO:0006278
AC196130.3_FG002	Zm00001d042354	0	0	0	0	0	0	0	0	AC196130.3_FGT002	201	30.75	unknown	GO:0044237,GO:0005488
AC196135.3_FG006	no unique gene id correspondence	0	0	0	0	0	0	0	0	AC196135.3_FGT006	894	720	;transposon protein, putative, Pong sub-class, expressed	GO:0044237,GO:0016787,GO:0005840,GO:0016772,GO:0005488
AC196143.2_FG003	Zm00001d041304	0	0	0	0	0	0	0	0	AC196143.2_FGT003	945	771	unknown	GO:0005488,GO:0016021,GO:0004672,GO:0006468,GO:0006351
AC196154.3_FG014	Zm00001d053844	0	0	0	0	0	0	0	0	AC196154.3_FGT014	318	144	unknown	GO:0031323,GO:0008270,GO:0009653,GO:0016043,GO:0004866,GO:0051179,GO:0044260,GO:0050896,GO:0007275
AC196154.3_FG018	Zm00001d053849	0	0	0	0	0	0	0	0	AC196154.3_FGT018	1137	963	unknown	GO:0044260,GO:0004842,GO:0016881,GO:0006508
AC196156.3_FG003	Zm00001d033530	61.9257	0	33.8177	91.9465	78.3268	0	36.5624	0	AC196156.3_FGT003	282	108	;expressed protein	GO:0005165,GO:0044237,GO:0016043,GO:0003824,GO:0043234,GO:0044238,GO:0005840,GO:0007399,GO:0043170
AC196158.3_FG002	no unique gene id correspondence	0	0	0	0	0	0	0	0	AC196158.3_FGT002	1293	1119	unknown	GO:0032501,GO:0005634,GO:0016740,GO:0034551,GO:0005524,GO:0019725,GO:0008152,GO:0051649,GO:0051704,GO:0050789
AC196161.3_FG002	Zm00001d028767	0	0	0	0	0	0	0	0	AC196161.3_FGT002	576	402	;transcription factor like protein, putative, expressed	GO:0048519,GO:0016570,GO:0003676,GO:0005654,GO:0003824,GO:0006355,GO:0005737,GO:0007275,GO:0048522
AC196161.3_FG004	no unique gene id correspondence	0	0	0	0	0	0	0	0	AC196161.3_FGT004	531	357	unknown	GO:0030176,GO:0007186,GO:0030672,GO:0044822,GO:0017137,GO:0004871,GO:0001649,GO:0005615,GO:0044237,GO:0015031
AC196170.2_FG003	no unique gene id correspondence	0	0	0	0	0	0	0	0	AC196170.2_FGT003	927	753	ap2 erebp transcription factor superfamily protein;	GO:0070887,GO:0006950,GO:0003677,GO:0009719,GO:0005634,GO:0051707,GO:0010033,GO:0003700,GO:0006355
AC196171.6_FG002	no unique gene id correspondence	0	0	0	0	0	0	0	0	AC196171.6_FGT002	909	735	unknown	GO:0016573,GO:0065009,GO:0007049,GO:0043687,GO:0045893,GO:0006357,GO:0048856,GO:0006796,GO:0048523
AC196202.3_FG007	Zm00001d024442	0	0	0	0	0	0	0	0	AC196202.3_FGT007	642	468	unknown	GO:0005737,GO:0016740,GO:0032420,GO:0019902,GO:0044237,GO:0005576
AC196206.3_FG007	no unique gene id correspondence	0	0	0	0	7.08977	0	0	0	AC196206.3_FGT007	585	411	;retrotransposon protein, putative, unclassified, expressed	GO:0044237,GO:0000786,GO:0016491,GO:0005737,GO:0016021,GO:0046872,GO:0055114
AC196212.3_FG001	Zm00001d004304	0	0	0	0	0	0	0	0	AC196212.3_FGT001	211	39.09	unknown	GO:0003677,GO:0038032,GO:0044237,GO:0003682
AC196213.3_FG001	Zm00001d015875	0	0	0	0	0	0	0	0	AC196213.3_FGT001	417	243	unknown	GO:0006810,GO:0006950,GO:0030003,GO:0004888
AC196259.2_FG010	Zm00001d011382	0	0	0	0	0	0	0	0	AC196259.2_FGT010	474	300	unknown	GO:0016787,GO:0044237,GO:0016021,GO:0016740,GO:0031969,GO:0009058,GO:0009535,GO:0005488
AC196262.4_FG006	Zm00001d048963	0	0	0	0	0	0	0	0	AC196262.4_FGT006	516	342	unknown	GO:0019725,GO:0005261,GO:0046873,GO:0005231,GO:0008152,GO:0051179,GO:0048731,GO:0005488
AC196278.2_FG003	Zm00001d053070	21.4305	0	0	0	7.73667	0	0	0	AC196278.2_FGT003	768	594	dna polymerase delta catalytic subunit;POLD1 - Putative DNA polymerase delta catalytic subunit, expressed	GO:0003676,GO:0008622,GO:0005730,GO:0006281,GO:0005654,GO:0006261,GO:0008408,GO:0016779,GO:0000785
AC196278.2_FG004	Zm00001d053070	56.0058	0	3.72678	3.50869	23.6403	0	1.16325	0	AC196278.2_FGT004	879	705	DNA binding;nucleotide binding;nucleic acid binding;DNA-directed DNA polymerases;DNA-directed DNA polymerases; dna polymerase delta catalytic subunit	GO:0003676,GO:0008622,GO:0005730,GO:0006281,GO:0005654,GO:0006261,GO:0008408,GO:0009056,GO:0016779,GO:0000785
AC196278.2_FG005	Zm00001d053071	3.02834	0	0	0	0.885634	0	0	0	AC196278.2_FGT005	1350	1176	;expressed protein	GO:0004871,GO:0005737,GO:0016021,GO:0016491,GO:0007186,GO:0006351,GO:0042165,GO:0007166,GO:0005886,GO:0003723
AC196290.3_FG007	no unique gene id correspondence	2.54363	0	0	0	2.01192	0	0	0	AC196290.3_FGT007	1839	1665	;expressed protein	GO:0016358,GO:0007169,GO:0009966,GO:0016021,GO:0046872,GO:0019725,GO:0035556,GO:0019538,GO:0016055,GO:0032943,GO:0009057,GO:0009279,GO:0006810,GO:0019318,GO:0016070,GO:0002757,GO:0051339,GO:0034645,GO:0005215,GO:0007049,GO:0009081,GO:0008284,GO:0031324,GO:0014706,GO:0004872,GO:0030832,GO:0043067,GO:0045088,GO:0009116,GO:0006790
AC196394.3_FG002	Zm00001d027897	0	0	0	0	0	0	0	0	AC196394.3_FGT002	480	306	TPA: hypothetical protein ZEAMMB73_724933;expressed protein	GO:0009187,GO:0044249,GO:0009123,GO:0008233,GO:0005737,GO:0009653,GO:0016043,GO:0007186,GO:0005524,GO:0016301,GO:0016773,GO:0016310
AC196395.3_FG001	no unique gene id correspondence	0	0	0	0	0	0	0	0	AC196395.3_FGT001	807	633	unknown	GO:0044237,GO:0005488
AC196412.3_FG001	Zm00001d049601	0	0	0	0	0	0	0	0	AC196412.3_FGT001	1563	1389	aromatic-l-amino-acid decarboxylase-like;decarboxylase, putative, expressed	GO:0005783,GO:0030424,GO:0016020,GO:0015842,GO:0030170,GO:0042427,GO:0048489,GO:0043025,GO:0033076,GO:0052314,GO:0008021,GO:0004058,GO:0042416,GO:0035690,GO:0030136,GO:0004837,GO:0006520,GO:0046684,GO:0071312,GO:0042180,GO:0044106
AC196417.3_FG008	Zm00001d042226	0	0	0	0	0	0	0	0	AC196417.3_FGT008	270	96	unknown	GO:0044249,GO:0044260,GO:0016787,GO:0050794,GO:0006952,GO:0009059,GO:0009507,GO:0044238,GO:0009607,GO:0034641,GO:0005576,GO:0007275,GO:0005488
AC196420.4_FG002	Zm00001d003977	0	0	0	0	0	0	0	0	AC196420.4_FGT002	729	555	60s ribosomal protein l24;ribosomal protein L24, putative, expressed	GO:0006479,GO:0016274,GO:0022625,GO:0016020,GO:0032502,GO:0042221,GO:0009507,GO:0050789
AC196426.3_FG007	Zm00001d011213	79.9371	0.627205	74.2611	79.1935	127.117	0.375614	22.9687	18.1503	AC196426.3_FGT007	2235	2061	protein root hair defective 3-like;SEY1, putative, expressed	GO:0005789,GO:0010048,GO:0007165,GO:0016021,GO:0048309,GO:0019058,GO:0048765,GO:0010363,GO:0005829,GO:0019538,GO:0032541,GO:0006888,GO:0048646,GO:0005525,GO:0016787,GO:0043090,GO:0000139,GO:0006862,GO:0034641,GO:0016558,GO:0005634,GO:0016320,GO:0015802,GO:0009832,GO:0005774,GO:0009932,GO:0030036,GO:0005886,GO:0009913,GO:0005978,GO:0048527
AC196431.2_FG001	no unique gene id correspondence	0	0	0	0	0	0	0	0	AC196431.2_FGT001	456	282	unknown	GO:0016740,GO:0048519,GO:0003676,GO:0016573,GO:0016787,GO:0006355,GO:0005634,GO:0043687,GO:0006396
AC196432.3_FG007	no unique gene id correspondence	0	0	0	0	0	0	0	0	AC196432.3_FGT007	846	672	unknown	GO:0044237,GO:0000801,GO:0005739,GO:0003779,GO:0030036,GO:0005840,GO:0003824
AC196436.3_FG002	Zm00001d019942	0	0	0	0	0	0	0	0	AC196436.3_FGT002	453	279	unknown	GO:0005737,GO:0016740,GO:0033036,GO:0006810,GO:0005215,GO:0006351,GO:0005488
AC196437.3_FG001	Zm00001d045767	0	0	0	0	0	0	0	0	AC196437.3_FGT001	1113	939	40s ribosomal protein s24-1-like;40S ribosomal protein S24, putative, expressed	GO:0090304,GO:0003735,GO:0000166,GO:0003824,GO:0005840,GO:0006412
AC196439.3_FG002	Zm00001d025179	0	0	0	0	0	0	0	0	AC196439.3_FGT002	882	708	;AT hook motif domain containing protein, expressed	GO:0016491,GO:0009536,GO:0016020,GO:0006813,GO:0006725
AC196465.3_FG002	Zm00001d011558	7.80103	0	0	0	0	0	0	0	AC196465.3_FGT002	627	453	hypothetical protein ZEAMMB73_128939;expressed protein	GO:0016021,GO:0005783,GO:0061024,GO:0006807,GO:0044237,GO:0003677,GO:0005634,GO:0010256,GO:0015095,GO:0009507,GO:0009705,GO:0007275
AC196465.3_FG006	Zm00001d011560	9.15413	0	2.6879	0	3.81865	0	1.50455	0.367756	AC196465.3_FGT006	2100	1926	tpa: homeodomain-like transcription factor superfamily protein;DDT domain containing protein, putative, expressed	GO:0008270,GO:0016740,GO:0031327,GO:0003676,GO:0000228,GO:0005654,GO:0006355,GO:0005737,GO:0000785,GO:0006325,GO:0045934,GO:0010228,GO:0003700
AC196470.3_FG007	Zm00001d008593	0	0	0	0	0	0	0	0	AC196470.3_FGT007	459	285	unknown	GO:0005488,GO:0045254,GO:0007165,GO:0005871,GO:0016021,GO:0016740,GO:0016787,GO:0044237,GO:0042597
AC196475.3_FG004	Zm00001d049541	0	0	5.9583	0.928867	0	0	0	0	AC196475.3_FGT004	1095	921	o-methyltransferase;O-methyltransferase, putative, expressed	GO:0044283,GO:0009751,GO:0016021,GO:0009963,GO:0016206,GO:0030755,GO:1900378,GO:0033799,GO:0005829,GO:0009723,GO:0032259,GO:0030744,GO:0046983,GO:0034641,GO:0009809,GO:0009805,GO:0005634,GO:0047763,GO:0051555,GO:0006520,GO:2000762,GO:0005886,GO:0009506
AC196475.3_FG005	Zm00001d049540	52.9943	0.387095	57.6253	58.3703	52.0078	0.23459	17.319	15.2111	AC196475.3_FGT005	1902	1728	nac domain transcription factor superfamily protein;no apical meristem protein, putative, expressed	GO:0003677,GO:0005737,GO:0005634,GO:0003824,GO:0042221,GO:0006355,GO:0007275
AC196488.3_FG007	no unique gene id correspondence	0	0	0	0	0	0	0	0	AC196488.3_FGT007	1059	885	unknown	GO:0005488,GO:0042981,GO:0007275,GO:0019219,GO:0048518,GO:0048519,GO:0010468,GO:0009889,GO:0006974,GO:0022402,GO:0006351,GO:0006259
AC196489.3_FG002	Zm00001d003896	413.934	17.0832	109.898	171.719	626.192	40.1712	126.936	93.6024	AC196489.3_FGT002	501	327	60s ribosomal protein l12;L11 domain containing ribosomal protein, putative, expressed	GO:0022625,GO:0005773,GO:0016043,GO:0005730,GO:0005739,GO:0002181,GO:0009409,GO:0000184,GO:0003735,GO:0009506,GO:0009507,GO:0019843
AC196502.3_FG003	Zm00001d036408	0	0	0	0	0	0	0	0	AC196502.3_FGT003	975	801	o-glycosyl hydrolase superfamily protein;proline-rich family protein, putative, expressed	GO:0009279,GO:0016740,GO:0009987,GO:0005887,GO:0009056,GO:0005975,GO:0050896,GO:0043170,GO:0004553
AC196575.3_FG007	no unique gene id correspondence	1.79909	0	0	0	0	0	0	0	AC196575.3_FGT007	723	549	unknown	GO:0016021,GO:0006164,GO:0051186,GO:0005524,GO:0016301,GO:0010008,GO:0051179,GO:0008610,GO:0042180
AC196637.2_FG002	Zm00001d042602	0	0	0	0	0	0	0	0	AC196637.2_FGT002	1563	1389	;pentatricopeptide, putative, expressed	GO:0008270,GO:0005634,GO:0016554,GO:0016740,GO:0005739,GO:0016787,GO:0000963,GO:0009507,GO:0031425,GO:0080156
AC196642.4_FG003	no unique gene id correspondence	0	0	0	0	0	0	0	0	AC196642.4_FGT003	753	579	unknown	GO:0016810,GO:0044237,GO:0000166,GO:0003676
AC196708.3_FG006	Zm00001d053884	0	0	0	0	0	0	0	0	AC196708.3_FGT006	399	225	;OsSAUR5 - Auxin-responsive SAUR gene family member, expressed	GO:0016310,GO:0005730,GO:0016740,GO:0009507,GO:0009734,GO:0005516
AC196709.3_FG001	Zm00001d014605	0	0	0	0	0	0	0	0	AC196709.3_FGT001	342	168	unknown	GO:0004252,GO:0034645,GO:0006508,GO:0044255,GO:0006259
AC196710.3_FG013	no unique gene id correspondence	0	0	0	0	0	0	0	0	AC196710.3_FGT013	411	237	unknown	GO:0043565,GO:0005524,GO:0032502,GO:0030010,GO:0032501,GO:0008134,GO:0006355,GO:0007165
AC196714.3_FG004	no unique gene id correspondence	0	0	0	0	0	0	0	0	AC196714.3_FGT004	822	648	unknown	GO:0016740,GO:0048513,GO:0048518,GO:0030154,GO:0009653,GO:0000122,GO:0005634,GO:0051179,GO:0006996
AC196719.3_FG002	Zm00001d004362	0	0	0	0	0	0	0	0	AC196719.3_FGT002	372	198	unknown	GO:0005737,GO:0006810,GO:0004045,GO:0000279,GO:0000070,GO:0006412
AC196726.2_FG001	Zm00001d021160	0	0	0	0	0	0	0	0	AC196726.2_FGT001	255	81.04	;expressed protein	GO:0005488,GO:0016491,GO:0016021,GO:0006541,GO:0016740,GO:0005886
AC196728.3_FG003	Zm00001d016023	0	0	0	0	0	0	0	0	AC196728.3_FGT003	435	261	unknown	GO:0016021,GO:0016192,GO:0003677,GO:0016043,GO:0008381,GO:0045892,GO:0034220
AC196779.3_FG003	Zm00001d036107	0	0	0	0	0	0	0.824225	0	AC196779.3_FGT003	900	726	acid phosphatase 1 precursor;HAD superfamily phosphatase, putative, expressed	GO:0030288,GO:0009279,GO:0005618,GO:0009507,GO:0009719,GO:0009987,GO:0006952,GO:0008152,GO:0010035,GO:0051707,GO:0009628,GO:0003993,GO:0005488
AC196780.4_FG003	Zm00001d042964	0	0	0	0	0	0	0	0	AC196780.4_FGT003	267	93	unknown	GO:0005543,GO:0044237
AC196789.3_FG001	Zm00001d028343	0	0	0	0	0	0	0	0	AC196789.3_FGT001	1200	1026	;OsFBDUF14 - F-box and DUF domain containing protein, expressed	GO:0005737,GO:0005654,GO:0019219,GO:0010468,GO:0009889,GO:0003824,GO:0006351
AC196795.4_FG009	no unique gene id correspondence	0	0	0	4.2254	0	0	0	0	AC196795.4_FGT009	471	297	unknown	GO:0033290,GO:0042981,GO:0005852,GO:0016282,GO:0001731,GO:0048731,GO:0048523,GO:0003743
AC196954.2_FG012	Zm00001d002220	0	0	0	0	0	0	0	0	AC196954.2_FGT012	594	420	;harpin-induced protein 1 domain containing protein, expressed	GO:0044249,GO:0090304,GO:0044260,GO:0016021,GO:0065007,GO:0004672,GO:0000166,GO:0005886,GO:0009507
AC196956.3_FG003	no unique gene id correspondence	0	0	0	0	0	0	0	0	AC196956.3_FGT003	1047	873	TPA: hypothetical protein ZEAMMB73_865011;expressed protein	GO:0003677,GO:0055114,GO:0009089,GO:0046983
AC196957.3_FG005	Zm00001d031250	0	0	0	0	0	0	0	0	AC196957.3_FGT005	582	408	;expressed protein	GO:0007399,GO:0048869,GO:0016043,GO:0050789
AC196961.2_FG003	Zm00001d021477	349.443	0	40.4147	37.8956	133.288	0	0	0	AC196961.2_FGT003	312	138	histone superfamily protein isoform partial; Histone superfamily protein	GO:0005654,GO:0005774,GO:0000790,GO:0005829,GO:0045653,GO:0003677,GO:0009579,GO:0046982,GO:0009414,GO:0005730,GO:0006334,GO:0000786,GO:0010467,GO:0005886,GO:0000775,GO:0009506,GO:0009507,GO:0006259
AC196961.2_FG004	no unique gene id correspondence	0	0	0	0	0	0	0	0	AC196961.2_FGT004	474	300	TPA: hypothetical protein ZEAMMB73_140779;	GO:0030976,GO:0006099,GO:0044260,GO:0016021,GO:0032502,GO:0032501,GO:0004591
AC196972.3_FG009	no unique gene id correspondence	0	0	0	0	0	0	0	0	AC196972.3_FGT009	462	288	polypyrimidine tract-binding protein homolog 3-like;polypyrimidine tract-binding protein, putative, expressed	GO:0005737,GO:0005654,GO:0005694,GO:0000166,GO:0003824,GO:0050896,GO:0050789,GO:0003723,GO:0007275,GO:0006396
AC196974.3_FG008	Zm00001d048883	0	0	0	0	0	0	0	0	AC196974.3_FGT008	693	519	;harpin-induced protein 1 domain containing protein, expressed	GO:0044281,GO:0043170,GO:0009968,GO:0009507,GO:0006629,GO:0031323,GO:0005886,GO:0051707,GO:0009506,GO:0016853,GO:0044249,GO:0009723,GO:0009755,GO:0007275
AC196978.5_FG002	Zm00001d023369	0	0	0	0	0	0	0	0	AC196978.5_FGT002	687	513	hypothetical protein ZEAMMB73_087144;	GO:0006470,GO:0005581,GO:0071554,GO:0008138,GO:0045229
AC196978.5_FG007	Zm00001d023363	0	0	0	0	0	0	0	0	AC196978.5_FGT007	696	522	peptidyl-prolyl cis-trans isomerase cyp19-3;peptidyl-prolyl cis-trans isomerase, putative, expressed	GO:0006457,GO:0000413,GO:0005634,GO:0005739,GO:0030529,GO:0016740,GO:0003755,GO:0012505,GO:0009507,GO:0043234,GO:0050896,GO:0005488
AC196984.3_FG001	no unique gene id correspondence	0	0	0	0	0	0	0	0	AC196984.3_FGT001	693	519	unknown	GO:0007167,GO:0010604,GO:0009966,GO:0048869,GO:0035556,GO:0042981,GO:0009887,GO:0009888,GO:0051239,GO:0006357,GO:0051641,GO:0007399,GO:0006793,GO:0048522
AC197013.3_FG003	Zm00001d021846	19.4836	0	0	0	36.1069	0	0	0	AC197013.3_FGT003	297	123	zinc- peroxisomal-like;insulin-degrading enzyme, putative, expressed	GO:0008233,GO:0044710,GO:0044260,GO:0005634,GO:0065007,GO:0006508,GO:0046872,GO:0031966,GO:0009507
AC197021.3_FG004	no unique gene id correspondence	0	0	0	0	0	0	0	0	AC197021.3_FGT004	552	378	;GRF zinc finger family protein, expressed	GO:0080090,GO:0022403,GO:0031323,GO:0003676,GO:0016043,GO:0005739,GO:0005654,GO:0046872,GO:0006261,GO:0016787,GO:0060255,GO:0009889,GO:0051171,GO:0022402,GO:0016021
AC197029.3_FG001	no unique gene id correspondence	0	0	0	0	0	0	0	0	AC197029.3_FGT001	153	5.15	unknown	GO:0044237,GO:0005488,GO:0008237,GO:0000746,GO:0016746,GO:0016779,GO:0042597
AC197029.3_FG003	Zm00001d020355	17.9554	0	0	3.46788	10.3181	0	1.25697	0	AC197029.3_FGT003	855	681	mitogen-activated protein kinase kinase kinase npk1-like;STE_MEKK_ste11_MAP3K.2 - STE kinases include homologs to sterile 7, sterile 11 and sterile 20 from yeast, expressed	GO:0007165,GO:0005737,GO:0005634,GO:0004672,GO:0005524,GO:0005856,GO:0006468,GO:0043687,GO:0012505,GO:0006950,GO:0007275
AC197038.3_FG001	no unique gene id correspondence	0	0	0	0	0	0	0	0	AC197038.3_FGT001	432	258	unknown	GO:0016020,GO:0004553,GO:0003677,GO:0051234,GO:0050896,GO:0006355,GO:0023052,GO:0008830,GO:0032502,GO:0032501,GO:0055080,GO:0009103,GO:0005622,GO:0003700,GO:0005576
AC197041.3_FG001	Zm00001d035173	0	0	0	0	0	0	0	0	AC197041.3_FGT001	783	609	probable monogalactosyldiacylglycerol synthase chloroplastic-like;monogalactosyldiacylglycerol synthase, putative, expressed	GO:0030246,GO:0019752,GO:0009247,GO:0008194,GO:0030259,GO:0009707,GO:0016758,GO:0050896
AC197047.3_FG001	Zm00001d050285	0	0	0	0	0	0	0	0	AC197047.3_FGT001	558	384	uncharacterized protein LOC100277785;DUF581 domain containing protein, expressed	GO:0006810,GO:0008017,GO:0044237,GO:0003824
AC197054.3_FG002	Zm00001d033774	0	0	0	0	0	0	0	0	AC197054.3_FGT002	516	342	;expressed protein	GO:0005634,GO:0022900,GO:0046872,GO:0017016,GO:0009055,GO:0051537
AC197055.3_FG003	no unique gene id correspondence	0	0	0	0	0	0	0	0	AC197055.3_FGT003	2403	2229	;retrotransposon protein, putative, Ty3-gypsy subclass, expressed	GO:0031323,GO:0008270,GO:0003676,GO:0080090,GO:0051716,GO:0005634,GO:0016310,GO:0016570,GO:0060255,GO:0043687,GO:0051171,GO:0006950,GO:0006351
AC197056.3_FG002	no unique gene id correspondence	6.6638	0	0	0	0	0	0	0	AC197056.3_FGT002	459	285	unknown	GO:0044238,GO:0048856,GO:0009628,GO:0009987,GO:0065007
AC197056.3_FG005	Zm00001d004033	12.193	0	20.6582	8.25859	17.5644	0	4.57168	0	AC197056.3_FGT005	1665	1491	dnaj homolog subfamily c member 2-like;MYB family transcription factor, putative, expressed	GO:0080090,GO:0003677,GO:0005737,GO:0034645,GO:0050794,GO:0003824,GO:0000790,GO:0070461,GO:0006807,GO:0007275
AC197082.3_FG004	no unique gene id correspondence	0	0	0	0	0	0	0	0	AC197082.3_FGT004	1419	1245	;retrotransposon protein, putative, Ty3-gypsy subclass, expressed	GO:0008270,GO:0071555,GO:0016021,GO:0008360,GO:0023052,GO:0009252,GO:0046677,GO:0003676,GO:0016311,GO:0005634,GO:0032501,GO:0044255,GO:0005886
AC197082.3_FG005	no unique gene id correspondence	0	0	0	0	0	0	0	0	AC197082.3_FGT005	846	672	;retrotransposon protein, putative, LINE subclass, expressed	GO:0005737,GO:0044267,GO:0016021,GO:0016787,GO:0006810,GO:0009058,GO:0050896
AC197109.3_FG004	Zm00001d014429	0	0	0	0	0	0	0	0	AC197109.3_FGT004	723	549	unknown	GO:0023014,GO:0000160,GO:0016020,GO:0000155,GO:0005488
AC197118.3_FG005	Zm00001d015247	0	0	0	0	0	0	0	0	AC197118.3_FGT005	1275	1101	;KIN, antigenic determinant of recA protein, putative, expressed	GO:0008270,GO:0006260,GO:0005654,GO:0016363,GO:0003824,GO:0005840,GO:0051322,GO:0003690,GO:0006974,GO:0000226,GO:0022402,GO:0000279,GO:0006397
AC197122.3_FG003	Zm00001d013653	61.6504	0	7.11067	11.5665	41.097	0	3.47959	0	AC197122.3_FGT003	1776	1602	hypothetical protein ZEAMMB73_127216;CCR4-NOT transcription factor, putative, expressed	GO:0032446,GO:0006357,GO:0030015,GO:0000288,GO:0005634,GO:0017148,GO:0004672,GO:0031124,GO:0000932
AC197124.3_FG002	no unique gene id correspondence	0	0	0	0	0	0	0	0	AC197124.3_FGT002	327	153	unknown	GO:0010498,GO:0009653,GO:0050789,GO:0048869,GO:0055114,GO:0051641,GO:0006996,GO:0048731,GO:0015035
AC197124.3_FG004	Zm00001d037206	0	0	0	0	0	0	0	0	AC197124.3_FGT004	213	40.84	transcription elongation factor spt4;transcription elongation factor SPT4 homolog 1, putative, expressed	GO:0008270,GO:0000790,GO:0016779,GO:0045892,GO:0032044,GO:0001649,GO:0010628,GO:0006357,GO:0000775
AC197140.2_FG001	Zm00001d036694	0	0	0	0	0	0	0	0	AC197140.2_FGT001	429	255	unknown	GO:0000786,GO:0003677,GO:0000228,GO:0005737,GO:0005730,GO:0016020,GO:0005654,GO:0016787,GO:0000166,GO:0006974,GO:0006259
AC197143.3_FG007	Zm00001d039212	0	0	0	0	0	0	0	0	AC197143.3_FGT007	771	597	secreted protein pry1;SCP-like extracellular protein, expressed	GO:0005783,GO:0005488,GO:0009536,GO:0031410,GO:0016740,GO:0016787,GO:0009987,GO:0006952,GO:0008152,GO:0051707,GO:0051179
AC197143.3_FG010	no unique gene id correspondence	0	0	0	0	0	0	0	0	AC197143.3_FGT010	411	237	unknown	GO:0005488,GO:0030288,GO:0016592,GO:0009279,GO:0005886,GO:0009507,GO:0016772,GO:0044237,GO:0016021
AC197145.4_FG001	no unique gene id correspondence	0	0	0	0	0	0	0	0	AC197145.4_FGT001	222	49	unknown	GO:0034645,GO:0044281,GO:0003677,GO:0006139,GO:0006464,GO:0046983,GO:0042157
AC197146.3_FG001	Zm00001d023283	10.712	0	0.844837	3.75005	7.02712	0.224262	0	0	AC197146.3_FGT001	1827	1653	cell division control protein 45 homolog; cell division cycle 45	GO:0000084,GO:0000083,GO:0031261,GO:0051567,GO:0044710,GO:0031298,GO:0000790,GO:0003697,GO:0006279,GO:0005829,GO:0006270,GO:0006277,GO:1902977,GO:0006271,GO:0005656,GO:0043138,GO:0031938,GO:0030261,GO:0048229,GO:0000727,GO:0006267,GO:0008283,GO:0032508,GO:0003688,GO:0003682,GO:0051301,GO:0005813,GO:0071156,GO:1900087,GO:0022008,GO:0000076,GO:0007095,GO:0006413
AC197146.3_FG002	Zm00001d023282	0	0	0	0	0	0	0	0	AC197146.3_FGT002	870	696	myb-related protein 306-like;myb-like DNA-binding domain containing protein, putative, expressed	GO:0080090,GO:0042761,GO:0009751,GO:0009617,GO:0080167,GO:0000790,GO:0034645,GO:0000781,GO:0003677,GO:0009753,GO:0003824,GO:0009416,GO:0009414,GO:0009651,GO:0005737,GO:0000123,GO:0010200,GO:0009723,GO:0003682,GO:0031323,GO:0090304,GO:0007275,GO:0009733,GO:0009737,GO:0009739,GO:0009631,GO:0030529,GO:0046686,GO:0010118,GO:0009743,GO:0009626
AC197150.3_FG003	Zm00001d041309	0	0	0	0	0	0	0	0	AC197150.3_FGT003	3389	3215	cyclic nucleotide-gated ion channel 9;cyclic nucleotide-gated ion channel, putative, expressed	GO:0009595,GO:0009697,GO:0009693,GO:0034765,GO:0009294,GO:0016021,GO:0005222,GO:0050832,GO:0010363,GO:0070588,GO:0042391,GO:0009862,GO:0009860,GO:0009867,GO:0048646,GO:0009750,GO:0010310,GO:0005249,GO:0012505,GO:0031090,GO:0071805,GO:0005516,GO:0030553,GO:0030552,GO:0010200,GO:0009535,GO:0006487,GO:0006874,GO:0046686,GO:0016324,GO:0009827,GO:0035295,GO:0007263,GO:0009744,GO:0003824,GO:0009624,GO:…
AC197164.4_FG002	Zm00001d014730	3.35931	0	0	0	1.86395	0	0	0	AC197164.4_FGT002	954	780	;retrotransposon protein, putative, unclassified, expressed	GO:0005634,GO:0016043,GO:0016740,GO:0065007,GO:0006260,GO:0006281,GO:0005840,GO:0016021
AC197230.3_FG001	Zm00001d039897	0	0	0	0	0	0	0	0	AC197230.3_FGT001	507	333	;expressed protein	GO:0016021,GO:0044237,GO:0005886
AC197242.3_FG001	Zm00001d006261	0	0	0	0	0	0	0	0	AC197242.3_FGT001	357	183	agmatine coumaroyltransferase-2-like;transferase family protein, putative, expressed	GO:0005783,GO:0044249,GO:0044283,GO:0005634,GO:0016747,GO:0044238,GO:0009535,GO:0006082,GO:0050896,GO:0016021,GO:0005488
AC197246.3_FG001	Zm00001d031562	9.89589	0.967469	14.3739	27.4951	14.7684	0	0	0	AC197246.3_FGT001	651	477	P-loop containing nucleoside triphosphate hydrolases superfamily protein; ras-related protein ara-4	GO:0080092,GO:0072659,GO:0042538,GO:0031901,GO:0005795,GO:0032154,GO:0005829,GO:0009944,GO:0006886,GO:0010014,GO:0048646,GO:0005525,GO:0006913,GO:0090404,GO:0055037,GO:0005886,GO:0045177,GO:0005634,GO:0005739,GO:0060187,GO:0030659,GO:0032588,GO:0009408,GO:0009644,GO:0010075,GO:0048573,GO:0009827,GO:0048169,GO:0070382,GO:0046686,GO:0048219,GO:0003924,GO:0005798,GO:0035295,GO:0007264,GO:0009504,GO:…
AC197246.3_FG003	Zm00001d031560	475.978	57.8235	153.88	243.102	429.215	39.5304	34.2987	98.2505	AC197246.3_FGT003	402	228	60s ribosomal protein l32;60S ribosomal protein L32, putative, expressed	GO:0022625,GO:0003676,GO:0000022,GO:0065007,GO:0005730,GO:0000184,GO:0003735,GO:0006412
AC197265.3_FG005	Zm00001d015341	0	0	0	0	10.3088	0	0	0	AC197265.3_FGT005	477	303	unknown	GO:0003676,GO:0035556,GO:0016021,GO:0043549,GO:0006810,GO:0016787,GO:0043687,GO:0016773
AC197267.3_FG001	Zm00001d045990	0	0	0	0	0	0	0	0	AC197267.3_FGT001	285	111	unknown	GO:0031110,GO:0032101,GO:0003677,GO:0016021,GO:0004803,GO:0006313,GO:0005886,GO:0030100,GO:0051704,GO:0043624
AC197274.4_FG010	no unique gene id correspondence	7.08044	0	2.20387	1.95717	11.1992	0	0	0	AC197274.4_FGT010	465	291	unknown	GO:0044237,GO:0005488
AC197340.3_FG003	Zm00001d003420	0	0	0	0	0	0	0	0	AC197340.3_FGT003	168	10.28	unknown	GO:0016021,GO:0044237,GO:0005488
AC197340.3_FG004	Zm00001d003421	0	0	0	0	0	0	0	0	AC197340.3_FGT004	747	573	;expressed protein	GO:0003677,GO:0005634,GO:0005739,GO:0005840,GO:0006355
AC197347.3_FG003	no unique gene id correspondence	0	0	0	0	0	0	0	0	AC197347.3_FGT003	453	279	unknown	GO:0004871,GO:0000160,GO:0016021,GO:0023014,GO:0005524,GO:0016787,GO:0016301,GO:0005215
AC197355.3_FG001	Zm00001d015686	0	0	0	0	0	0	0	0	AC197355.3_FGT001	207	35.67	;expressed protein	GO:0019205,GO:0003779,GO:0006383,GO:0006461,GO:0007010,GO:0006355
AC197373.4_FG005	no unique gene id correspondence	0	0	0	0	0	0	0	0	AC197373.4_FGT005	213	40.84	unknown	GO:0016570,GO:0043414,GO:0006730,GO:0032502,GO:0043687,GO:0045892,GO:0010628,GO:0006357,GO:0045935
AC197376.3_FG001	Zm00001d037293	0	0	0	0	0	0	0	0	AC197376.3_FGT001	750	576	unknown	GO:0048468,GO:0007166,GO:0048513,GO:0048519,GO:0009790,GO:0005488,GO:0006950,GO:0006955,GO:0008239,GO:0042221,GO:0009653,GO:0006508,GO:0045893,GO:0005622,GO:0008284,GO:0006915,GO:0022414
AC197377.3_FG001	Zm00001d049792	0	0	0	0	0	0	0	0	AC197377.3_FGT001	645	471	unknown	GO:0023052,GO:0005488,GO:0016021,GO:0016740,GO:0016787,GO:0006810,GO:0042221,GO:0051641,GO:0006351
AC197377.3_FG004	Zm00001d049797	0	0	0	0	0	0	0	0	AC197377.3_FGT004	360	186	hypothetical protein ZEAMMB73_489658;chaperonin, putative, expressed	GO:0005488,GO:0008168,GO:0005737,GO:0032259,GO:0050794,GO:0051179,GO:0044238,GO:0050896
AC197387.3_FG004	Zm00001d029282	0	0	0	15.022	0	0	0	0	AC197387.3_FGT004	465	291	unknown	GO:0065007,GO:0016787,GO:0006468,GO:0043687
AC197427.3_FG003	no unique gene id correspondence	0	0	0	0	0	0	0	0	AC197427.3_FGT003	1011	837	unknown	GO:0007165,GO:0016021,GO:0045184,GO:0000989,GO:0016301,GO:0005634,GO:0032502,GO:0043687,GO:0004871,GO:0006357,GO:0034613,GO:0006793
AC197432.4_FG001	no unique gene id correspondence	0	0	0	1.3279	0	0	0	0	AC197432.4_FGT001	927	753	Putative uncharacterized protein ;	GO:0016491,GO:0016021,GO:0005739,GO:0016740,GO:0006810,GO:0009058,GO:0005886,GO:0044237,GO:0005768,GO:0005488
AC197477.3_FG002	Zm00001d021808	0	0	0	0	0	0	0	0	AC197477.3_FGT002	375	201	TPA: hypothetical protein ZEAMMB73_111076;expressed protein	GO:0044237,GO:0008270,GO:0045036,GO:0009941,GO:0009535,GO:0016301
AC197526.3_FG003	no unique gene id correspondence	0	0	0	0	0	0	0	0	AC197526.3_FGT003	774	600	unknown	GO:0003964,GO:0005488,GO:0016021,GO:0006278
AC197541.3_FG009	Zm00001d042553	0	0	0	0	0	0	0	0	AC197541.3_FGT009	246	72.13	;pectinacetylesterase domain containing protein, expressed	GO:0044238,GO:0016791,GO:0044237,GO:0005886,GO:0065007,GO:0009505
AC197544.3_FG002	no unique gene id correspondence	0	0	0	0	0	0	0	0	AC197544.3_FGT002	1581	1407	TPA: hypothetical protein ZEAMMB73_270228;ulp1 protease family, C-terminal catalytic domain containing protein, expressed	GO:0008234,GO:0031410,GO:0070647,GO:0005654,GO:0006508,GO:0031965,GO:0050789,GO:0005488
AC197545.3_FG002	Zm00001d028238	30.2079	0	1.43524	7.73268	37.9773	0	0	0	AC197545.3_FGT002	1281	1107	ccaat enhancer-binding protein zeta-like	GO:0003676,GO:0003678,GO:0005634,GO:0010467,GO:0006261,GO:0000166,GO:0005886,GO:0016021
AC197555.3_FG008	Zm00001d044548	12.4922	0.837484	9.56613	16.3643	14.0925	0	5.52683	3.03247	AC197555.3_FGT008	924	750	dna-damage-repair toleration protein drt102;DNA-damage-repair/toleration protein DRT102, putative, expressed	GO:0009409,GO:0005634,GO:0004751,GO:0005988,GO:0000719,GO:0005829,GO:0009411,GO:0016021
AC197575.3_FG008	no unique gene id correspondence	0	0	0	0	0	0	0	0	AC197575.3_FGT008	513	339	;14-3-3 protein, putative, expressed	GO:0005737,GO:0044238,GO:0050896,GO:0043170,GO:0044237,GO:0050794,GO:0023052
AC197577.2_FG002	Zm00001d025543	0	0	0	0	0	0	0	0	AC197577.2_FGT002	495	321	sphingolipid delta -desaturase des1;sphingolipid delta desaturase, putative, expressed	GO:0016705,GO:0016021,GO:0005739,GO:0030148,GO:0005886,GO:0042180,GO:0046394,GO:0050896,GO:0006672
AC197578.4_FG001	Zm00001d043309	0	0.250175	12.1308	3.23497	0.432959	0	0	0	AC197578.4_FGT001	1818	1644	lysosomal beta glucosidase-like; Glycosyl hydrolase family protein	GO:0030245,GO:0005737,GO:0031225,GO:0005886,GO:0005576,GO:0031217
AC197583.2_FG003	Zm00001d024385	0	0	0	0	0	0	0	0	AC197583.2_FGT003	687	513	unknown	GO:0015935,GO:0016787,GO:0034645,GO:0005871,GO:0005874,GO:0009056,GO:0016740,GO:0016043,GO:0010467,GO:0005524,GO:0060255,GO:0005882,GO:0016070
AC197595.3_FG001	Zm00001d041499	0	0	0	0	0	0	0	0	AC197595.3_FGT001	369	195	unknown	GO:0032388,GO:0016358,GO:0000166,GO:0042990,GO:0046872,GO:0021543,GO:0035556,GO:0031401,GO:0007190,GO:0010646,GO:0005737,GO:0034404,GO:0042592,GO:0006195,GO:0017111,GO:0007267,GO:0006415
AC197672.3_FG002	Zm00001d024998	172.066	0.200175	70.967	28.1994	125.323	0.0904058	2.7491	2.95592	AC197672.3_FGT002	6978	6804	acetyl-CoA carboxylase 2; acetyl- carboxylase 2 isoform x1	GO:0015879,GO:0051289,GO:0005789,GO:0005811,GO:0015937,GO:0003989,GO:0046872,GO:0044268,GO:0005794,GO:0006606,GO:0005829,GO:0019432,GO:0009735,GO:0009374,GO:0046320,GO:0005524,GO:0048364,GO:0006084,GO:0035338,GO:0014070,GO:0031090,GO:0005634,GO:0005739,GO:0055088,GO:0001894,GO:0044743,GO:0010072,GO:0042493,GO:0030497,GO:0009630,GO:2001295,GO:0006853,GO:0005886,GO:0009507,GO:0004075
AC197697.3_FG001	no unique gene id correspondence	0	0	0	0	0	0	0	0	AC197697.3_FGT001	702	528	unknown	GO:0044237,GO:0005488
AC197699.3_FG002	Zm00001d045232	0.711452	0.110098	0	0	1.18242	0	0	0	AC197699.3_FGT002	1947	1773	carotenoid (9 )-cleavage dioxygenase 1-like;carotenoid cleavage dioxygenase, putative, expressed	GO:0005774,GO:0045549,GO:0005794,GO:0055114,GO:0009570,GO:0009414,GO:0005739,GO:0016124,GO:0016121,GO:0005886,GO:0009506,GO:0008610,GO:0042180,GO:0010304
AC197699.3_FG003	Zm00001d045233	2.66852	1.25792	9.87133	7.88263	1.34328	0	1.38966	0	AC197699.3_FGT003	2067	1893	loc100284095 isoform x1;flavonol synthase/flavanone 3-hydroxylase, putative, expressed	GO:0019752,GO:0016706,GO:0005634,GO:0005777,GO:0005506,GO:0005794,GO:0019748,GO:0055114,GO:0009507,GO:0044238,GO:0030867,GO:0050896,GO:0009813,GO:0044249
AC197699.3_FG005	Zm00001d045238	0	0	0	0	0	0	0	0	AC197699.3_FGT005	327	153	;transcription elongation factor 1, putative, expressed	GO:0016787,GO:0009536,GO:0005730,GO:0005654,GO:0006351,GO:0008135,GO:0050794,GO:0006414,GO:0000439,GO:0006996
AC197699.3_FG006	no unique gene id correspondence	0	0	0	0	0	0	0	0	AC197699.3_FGT006	1872	1698	hypothetical protein ZEAMMB73_595541;CAMK_CAMK_like_Aur_like.1 - CAMK includes calcium/calmodulin depedent protein kinases, expressed	GO:0045202,GO:0016491,GO:0031410,GO:0005654,GO:0004672,GO:0006468,GO:0000166,GO:0043687,GO:0050794,GO:0005886,GO:0006996,GO:0007275
AC197699.3_FG008	Zm00001d045240	0	0	0	0	0	0	0	0	AC197699.3_FGT008	639	465	;transcription elongation factor 1, putative, expressed	GO:0005654,GO:0003824,GO:0006355,GO:0005730,GO:0008135,GO:0000439,GO:0009536,GO:0006996,GO:0006414
AC197699.3_FG009	Zm00001d045241	0	0	0	0	0	0	0	0	AC197699.3_FGT009	330	156	;transcription elongation factor 1, putative, expressed	GO:0016787,GO:0080090,GO:0005737,GO:0005730,GO:0005654,GO:0006351,GO:0050794,GO:0006414,GO:0000439,GO:0006996,GO:0003746
AC197699.3_FG010	Zm00001d045242	0	0	0	0	0	0	0	0	AC197699.3_FGT010	324	150	;transcription elongation factor 1, putative, expressed	GO:0016787,GO:0005737,GO:0005730,GO:0005654,GO:0006351,GO:0050794,GO:0006414,GO:0000439,GO:0006996,GO:0003746
AC197705.4_FG001	Zm00001d010588	26.4455	1.0376	2.23871	0.999432	247.331	4.00403	10.2657	12.6091	AC197705.4_FGT001	1830	1656	pyruvate decarboxylase; Thiamine pyrophosphate dependent pyruvate decarboxylase family protein	GO:0016020,GO:0016740,GO:0009072,GO:0005829,GO:0009063,GO:0009862,GO:0030976,GO:0004737,GO:0019318,GO:0010310,GO:0006575,GO:0042402,GO:0001666,GO:0005634,GO:0000287,GO:0009507,GO:0046165,GO:0043170,GO:0009082,GO:0034059,GO:0042219,GO:0042180
AC197705.4_FG003	Zm00001d010586	2.51692	2.68936	33.4626	50.5749	0	0	0	0	AC197705.4_FGT003	525	351	uncharacterized protein LOC100279044	GO:0007275,GO:0008429,GO:0065007,GO:0016787,GO:0009987,GO:0005840,GO:0019538,GO:0050896
AC197705.4_FG004	Zm00001d010587	0	0	0	0	0	0	0	0	AC197705.4_FGT004	522	348	ring-h2 finger protein atl66-like;zinc finger, C3HC4 type domain containing protein, expressed	GO:0008270,GO:0016021,GO:0031461,GO:0016567,GO:0045492,GO:0005654,GO:0006952,GO:0003824,GO:0012505,GO:0010413,GO:0005737,GO:0031090,GO:0010200,GO:0009743,GO:0009741,GO:0097305
AC197705.4_FG006	Zm00001d010589	15.7955	0.360299	31.7016	24.42	26.2085	0.384903	8.97067	6.48473	AC197705.4_FGT006	1653	1479	zinc c3hc4 type family protein;zinc finger, C3HC4 type domain containing protein, expressed	GO:0090304,GO:0008270,GO:0005737,GO:0031090,GO:0005634,GO:0044260,GO:0050794,GO:0003824,GO:0012505,GO:0050896,GO:0000151
AC197705.4_FG007	Zm00001d010590	40.0844	7.08045	47.8838	32.2376	64.3478	4.98867	11.974	10.691	AC197705.4_FGT007	1584	1410	sorting and assembly machinery component 50 homolog a-like;outer membrane protein, OMP85 family protein, expressed	GO:0019915,GO:0016021,GO:0009845,GO:0010162,GO:0050826,GO:0009279,GO:0009941,GO:0009933,GO:0016787,GO:0043090,GO:0001401,GO:0045040,GO:0009793,GO:0005634,GO:0005215,GO:0009640,GO:0005743,GO:0010182,GO:0009909,GO:0010228,GO:0044237
AC197705.4_FG008	Zm00001d010591	0	0	0	0	0	0	0	0	AC197705.4_FGT008	1350	1176	;expressed protein	GO:0044237,GO:0003676,GO:0031902,GO:0005794,GO:0005840,GO:0016021
AC197705.4_FG011	Zm00001d010585	3.3362	0	1.51628	0	1.88632	0	0	0	AC197705.4_FGT011	2895	2721	udp-sugar pyrophosphorylase-like	GO:0016021,GO:0006048,GO:0005829,GO:0044260,GO:0009507,GO:0090304,GO:0003977,GO:0006066,GO:0019375,GO:0005975,GO:0016036
AC197714.3_FG004	Zm00001d050025	0	0	0	0	0	0	0	0	AC197714.3_FGT004	372	198	unknown	GO:0044237,GO:0005488
AC197717.3_FG002	Zm00001d048085	75.6592	7.69069	54.4784	52.626	207.096	18.0797	84.8166	57.193	AC197717.3_FGT002	1182	1008	ABI five binding protein 2; nnja1_maize ame: full=ninja-family protein 1	GO:0042538,GO:0016740,GO:0010363,GO:0009414,GO:0006612,GO:0009863,GO:0009867,GO:0009611,GO:0005634,GO:0045893,GO:0009723,GO:0009733,GO:0009738,GO:0043069
AC197718.3_FG002	no unique gene id correspondence	0	0	0	0	0	0	0	0	AC197718.3_FGT002	351	177	;expressed protein	GO:0044249,GO:0006807,GO:0016787,GO:0006810,GO:0044238,GO:0005840,GO:0016772
AC197738.3_FG007	no unique gene id correspondence	0	0	0	0	0	0	0	0	AC197738.3_FGT007	429	255	unknown	GO:0009891,GO:0022402,GO:0009890,GO:0032502,GO:0045934,GO:0010629,GO:0006357
AC197757.3_FG002	no unique gene id correspondence	0	0	0	0	0	0	0	0	AC197757.3_FGT002	258	84.03	unknown	GO:0016021,GO:0005886,GO:0005975,GO:0006355,GO:0004557,GO:0005488
AC197757.3_FG003	no unique gene id correspondence	0	0	0	0	0	0	0	0	AC197757.3_FGT003	477	303	hypothetical protein ZEAMMB73_430606;copper methylamine oxidase precursor, putative, expressed	GO:0005794,GO:0090304,GO:0010467,GO:0005507,GO:0009308,GO:0044260,GO:0016788,GO:0008131,GO:0005975,GO:0048038,GO:0009056,GO:0055114
AC197758.3_FG004	Zm00001d052336	0	0	0	0	0	0	0	0	AC197758.3_FGT004	1002	828	peroxidase 52 precursor;peroxidase precursor, putative, expressed	GO:0005794,GO:0055114,GO:0005829,GO:0042744,GO:0020037,GO:0004601,GO:0010089,GO:0005739,GO:0009628,GO:0070301,GO:0048046,GO:0009534,GO:0005618,GO:1901430
AC197764.4_FG003	Zm00001d014250	0	0	0	0	0	0	0	0	AC197764.4_FGT003	597	423	;ZIM domain containing protein, putative, expressed	GO:0003677,GO:0009753,GO:0005634,GO:0046872,GO:0006952,GO:0051704,GO:0007165
AC197770.3_FG002	Zm00001d024945	0	0	0	0	0	0	0	0	AC197770.3_FGT002	615	441	unknown	GO:0016021,GO:0044237,GO:0030281
AC197771.3_FG001	Zm00001d024550	0	0	0	0	0	0	0	0	AC197771.3_FGT001	932	758	unknown	GO:0007166,GO:0048731,GO:0051179,GO:0044238,GO:0044237
AC197783.3_FG005	Zm00001d052902	0	0	6.27112	0	0	0	0	0	AC197783.3_FGT005	573	399	cytochrome c-type biogenesis ccda-like chloroplastic protein 2 isoform x3;cytochrome c-type biogenesis protein dbsD-like, putative, expressed	GO:0017004,GO:0005488,GO:0016021,GO:0050794,GO:0005886,GO:0051179,GO:0055114,GO:0047134
AC197835.3_FG001	Zm00001d033703	0	0	0	0	0	0	0	0	AC197835.3_FGT001	495	321	TPA: hypothetical protein ZEAMMB73_256034;	GO:0051252,GO:0031326,GO:0097502,GO:0016043,GO:0016021,GO:0007275,GO:0033164,GO:0010468,GO:0004378,GO:0050896,GO:0006351,GO:0048523
AC197837.3_FG003	Zm00001d046541	0	0	0	0	0	0	0	0	AC197837.3_FGT003	774	600	hypothetical protein ZEAMMB73_867080;	GO:0005634,GO:0006520,GO:0050789,GO:0005694,GO:0006952,GO:0051707,GO:0016597,GO:0006207,GO:0004070
AC197901.3_FG003	Zm00001d047169	0	0	0	0	0	0	0	0	AC197901.3_FGT003	342	168	zinc finger protein 2-like;ZOS9-11 - C2H2 zinc finger protein, expressed	GO:0016021,GO:0016787,GO:0006810,GO:0005886,GO:0006355,GO:0005488
AC197903.4_FG001	Zm00001d039523	0	0	0	0	0	0	0	0	AC197903.4_FGT001	309	135	unknown	GO:0004714,GO:0006260,GO:0048519,GO:0003677,GO:0007062,GO:0005524,GO:0050794,GO:0030261,GO:0005737,GO:0005694
AC197909.3_FG002	Zm00001d036049	0	0	0	0	0	0	0	0	AC197909.3_FGT002	780	606	unknown	GO:0016020,GO:0008909,GO:0044237,GO:0016740,GO:0005488,GO:0006508
AC198019.2_FG004	Zm00001d046043	0	0	8.81366	0	0	0	0	0	AC198019.2_FGT004	372	198	unknown	GO:0005634,GO:0016740,GO:0005739,GO:0032259,GO:0005840,GO:0016021,GO:0006396,GO:0005488
AC198025.3_FG001	no unique gene id correspondence	0	0	0	0	0	0	0	0	AC198025.3_FGT001	567	393	unknown	GO:0044237,GO:0005488
AC198081.2_FG001	no unique gene id correspondence	0	0	0	0	0	0	0	0	AC198081.2_FGT001	501	327	unknown	GO:0044237,GO:0005488
AC198081.2_FG005	Zm00001d020427	0	0	0	0	0	0	0	0	AC198081.2_FGT005	366	192	zinc finger protein 1-like;ZOS7-07 - C2H2 zinc finger protein, expressed	GO:0048513,GO:0048518,GO:0046872,GO:0003676,GO:0000228,GO:0016604,GO:0003824,GO:0006357,GO:0030154,GO:0009653,GO:0005737,GO:0000785,GO:0031327,GO:0030529
AC198122.3_FG002	Zm00001d046052	0	0	0	0	0	0	0	0	AC198122.3_FGT002	957	783	probable gpi-anchored adhesin-like protein pga55;	GO:0044237,GO:0008270
AC198169.4_FG004	Zm00001d017345	20.9632	2.75622	59.0069	36.166	8.82027	1.26561	2.93325	0	AC198169.4_FGT004	1776	1602	P-loop containing nucleoside triphosphate hydrolases superfamily protein; dead-box atp-dependent rna helicase 47a-like	GO:0046130,GO:0009207,GO:0046034,GO:0043234,GO:0003676,GO:0005524,GO:0009154,GO:0010497,GO:0009663,GO:0005739,GO:0010467,GO:0010501,GO:0005694,GO:0004004,GO:0009507,GO:0048856,GO:0005681
AC198174.4_FG001	Zm00001d017690	6.81349	0	0	0	2.16254	0	0	0	AC198174.4_FGT001	1779	1605	;retrotransposon protein, putative, unclassified, expressed	GO:0005488,GO:0044780,GO:0010557,GO:0006357,GO:0010628,GO:0031328,GO:0006325,GO:0005198,GO:0044267,GO:0009424,GO:0051173
AC198179.4_FG001	Zm00001d035614	0	0	0	0	0	0	0	0	AC198179.4_FGT001	1572	1398	type i inositol -trisphosphate 5-phosphatase cvp2-like;endonuclease/exonuclease/phosphatase family domain containing protein, expressed	GO:0010067,GO:0052658,GO:0046856,GO:0048765,GO:0009737,GO:0055114,GO:0043234,GO:0005654,GO:0046855,GO:0046854,GO:0048646,GO:0050794,GO:0032957,GO:0032440,GO:0004445,GO:0004518,GO:0052659,GO:0005740,GO:0009932,GO:0090305,GO:0010588,GO:0009913,GO:0010305
AC198179.4_FG002	Zm00001d035614	0	0	0	0	0	0	0	0	AC198179.4_FGT002	900	726	type i inositol -trisphosphate 5-phosphatase cvp2-like;endonuclease/exonuclease/phosphatase family domain containing protein, expressed	GO:0010067,GO:0046856,GO:0048765,GO:0009737,GO:0046030,GO:0055114,GO:0043234,GO:0005654,GO:0046855,GO:0046854,GO:0048646,GO:0050794,GO:0032957,GO:0032440,GO:0006139,GO:0004518,GO:0005740,GO:0009932,GO:0010588,GO:0009913,GO:0010305
AC198206.5_FG001	Zm00001d015927	0	0	0	0	0.523676	0	0	0	AC198206.5_FGT001	1752	1578	l-gulonolactone oxidase-like isoform x1;FAD-binding and arabino-lactone oxidase domains containing protein, putative, expressed	GO:0008762,GO:0005783,GO:0005618,GO:0005634,GO:0003885,GO:0019853,GO:0031966,GO:0050660,GO:0055114,GO:0044271,GO:0050105,GO:0016021
AC198208.3_FG002	no unique gene id correspondence	0	0	0	0	0	0	0	0	AC198208.3_FGT002	498	324	;retrotransposon protein, putative, unclassified, expressed	GO:0009790,GO:0044283,GO:0006644,GO:0009201,GO:0009260,GO:0009116
AC198223.3_FG001	Zm00001d004783	0	0	0	0	0	0	0	0	AC198223.3_FGT001	315	141	unknown	GO:0016310,GO:0016021,GO:0033036,GO:0006810,GO:0051649,GO:0044238,GO:0000155
AC198229.4_FG002	Zm00001d004100	0	0	0	0	0	0	0	0	AC198229.4_FGT002	705	531	;cinnamoyl CoA reductase, putative, expressed	GO:0044249,GO:0034641,GO:0044283,GO:0009698,GO:0050662,GO:0006520,GO:0016616
AC198230.4_FG003	no unique gene id correspondence	0	0	0	0	0	0	0	0	AC198230.4_FGT003	237	63.3	;transposon protein, putative, CACTA, En/Spm sub-class, expressed	GO:0044237,GO:0005488
AC198291.3_FG001	no unique gene id correspondence	0	0	0	0	0	0	0	0	AC198291.3_FGT001	633	459	unknown	GO:0008152,GO:0005275,GO:0019992,GO:0048786,GO:0016740,GO:0046662,GO:0006810,GO:0046872,GO:0009987,GO:0043051,GO:0015171
AC198324.3_FG003	Zm00001d051029	0	0	0	0	0	0	0	0	AC198324.3_FGT003	1719	1545	hypothetical protein ZEAMMB73_569751;zinc knuckle family protein, expressed	GO:0008270,GO:0003676,GO:0005737,GO:0075713,GO:0019058,GO:0019013,GO:0006310,GO:0022414,GO:0042025,GO:0016070,GO:0016787,GO:0015074,GO:0005576,GO:0030430
AC198352.4_FG005	no unique gene id correspondence	0	0	0	0	0	0	0	0	AC198352.4_FGT005	483	309	unknown	GO:0003676,GO:0000786,GO:0005634,GO:0030529,GO:0019013,GO:0046872,GO:0003824,GO:0006351
AC198353.5_FG001	Zm00001d005973	0	0	0	0	0	0	0	0	AC198353.5_FGT001	1488	1314	serine carboxypeptidase-like 28;OsSCP42 - Putative Serine Carboxypeptidase homologue, expressed	GO:0030048,GO:0005488,GO:0009860,GO:0051603,GO:0005773,GO:0097306,GO:0009505,GO:0009742,GO:0005615,GO:0004185,GO:0007020,GO:0009506
AC198353.5_FG004	Zm00001d005972	6.16457	0.580662	12.3318	7.92773	2.35322	0	1.22913	0	AC198353.5_FGT004	1602	1428	NOL1/NOP2/sun family protein / antitermination NusB domain-containing protein; ribosomal rna methyltransferase nop2-like isoform x1	GO:0044281,GO:0008649,GO:0031167,GO:0006355,GO:0006353,GO:0009658,GO:0005634,GO:0005739,GO:0003723,GO:0009536,GO:0045036
AC198357.3_FG002	Zm00001d019257	0	0	0	0	0	0	0	0	AC198357.3_FGT002	531	357	dnaj homolog subfamily b member 4-like isoform x1;dnaJ domain containing protein, expressed	GO:0005783,GO:0042175,GO:0006807,GO:0044260,GO:0031966,GO:0003824,GO:0044238,GO:0044249,GO:0006950,GO:0005768
AC198361.3_FG004	Zm00001d032739	32.7741	0.260276	12.0945	19.6245	18.1148	0	4.12919	4.90419	AC198361.3_FGT004	1332	1158	heterogeneous nuclear ribonucleoprotein 1-like isoform x1;RNA recognition motif containing protein, putative, expressed	GO:0030529,GO:0005654,GO:0005694,GO:0000166,GO:0003824,GO:0005829,GO:0050789,GO:0003723,GO:0007275,GO:0050896,GO:0006396
AC198366.3_FG004	Zm00001d023248	0	0	3.47423	7.46783	0	0	0	0	AC198366.3_FGT004	1521	1347	gras transcription partial; scarecrow-like 3	GO:0044710,GO:0010187,GO:2000033,GO:0031965,GO:0003677,GO:0006808,GO:0009863,GO:0009867,GO:0009938,GO:0042538,GO:0006355,GO:0055037,GO:0042176,GO:0010218,GO:0009640,GO:0010200,GO:0009723,GO:0005783,GO:0010233,GO:0009737,GO:0005770,GO:0009743,GO:0005769
AC198371.3_FG003	Zm00001d023442	0	0	0	0	0	0	0	0	AC198371.3_FGT003	759	585	hypothetical protein ZEAMMB73_919605;	GO:0046872,GO:0003677,GO:0005840,GO:0045944,GO:0007275,GO:0003735,GO:0003700,GO:0006412
AC198371.3_FG011	no unique gene id correspondence	0	0	0	0	0	0	0	0	AC198371.3_FGT011	360	186	wd repeat-containing protein 25-like;WD domain, G-beta repeat domain containing protein, expressed	GO:0048573,GO:0005737,GO:0080008,GO:0016043,GO:0005525,GO:0003924,GO:0050794,GO:0034641,GO:0005856,GO:0007399
AC198379.3_FG006	Zm00001d020336	0	0	0	0	0	0	0	0	AC198379.3_FGT006	534	360	;expressed protein	GO:0044249,GO:0003678,GO:0000723,GO:0005634,GO:0006281,GO:0005524,GO:0007049,GO:0032508,GO:0009059,GO:0051179,GO:0016070,GO:0044085
AC198380.3_FG001	no unique gene id correspondence	0	0	0	0	0	0	0	0	AC198380.3_FGT001	957	783	TPA: hypothetical protein ZEAMMB73_956026;endoglucanase, putative, expressed	GO:0044237,GO:0008081,GO:0006629,GO:0000272,GO:0042221,GO:0005802,GO:0004553,GO:0004620,GO:0005769
AC198382.3_FG001	Zm00001d023794	0	0	0	0	0	0	0	0	AC198382.3_FGT001	660	486	unknown	GO:0030424,GO:0016887,GO:0005929,GO:0030286,GO:0000166,GO:0005737,GO:0006139,GO:0005886,GO:0030054
AC198386.3_FG001	Zm00001d040961	0	0	0	0	0	0	0	0	AC198386.3_FGT001	459	285	unknown	GO:0000781,GO:0044237,GO:0005737,GO:0016740,GO:0016787,GO:0005488
AC198393.3_FG001	no unique gene id correspondence	0	0	0	0	0	0	0	0	AC198393.3_FGT001	624	450	tpa: protein phosphatase 2c family protein;protein phosphatase 2C, putative, expressed	GO:0007165,GO:0070887,GO:0009737,GO:0005634,GO:0006470,GO:0048519,GO:0046872,GO:0071495,GO:0006950,GO:0005829,GO:0004722,GO:0016021
AC198398.3_FG003	Zm00001d023502	0	0	0	0	0	0	0	0	AC198398.3_FGT003	1383	1209	unknown	GO:0022403,GO:0009790,GO:0005634,GO:0046872,GO:0000278,GO:0010628,GO:0051726,GO:0022402,GO:0006357,GO:0048522
AC198403.3_FG001	Zm00001d048991	0	0	0	0	0	0	0	0	AC198403.3_FGT001	639	465	cbf-like protein;AP2 domain containing protein, expressed	GO:0048510,GO:0010371,GO:0050832,GO:0009873,GO:0009414,GO:0003677,GO:0016049,GO:0003824,GO:0006355,GO:0009651,GO:0005634,GO:0007275,GO:0009536,GO:0009631,GO:0003700
AC198414.2_FG001	Zm00001d046137	0	0	0	0	0	0	0	0	AC198414.2_FGT001	363	189	clavata3 esr -related protein esr1-like;	GO:0007165,GO:0004871,GO:0016021,GO:0005886,GO:0016772,GO:0006351,GO:0005488
AC198418.3_FG005	Zm00001d034721	10.5787	1.62166	2.03282	3.38133	3.41058	2.57294	0	0	AC198418.3_FGT005	2782	2608	DEAD box RNA helicase (RH3); tpa: dead-box atp-dependent rna helicase family protein	GO:0046130,GO:0009615,GO:0016020,GO:0009207,GO:0046034,GO:0043234,GO:0043330,GO:0008270,GO:0009941,GO:0009570,GO:0005524,GO:0009154,GO:0005730,GO:0032502,GO:0003723,GO:0030529,GO:0010467,GO:0010501,GO:0005694,GO:0004004
AC198421.3_FG003	Zm00001d023828	15.6462	0	0	0	19.3063	0	0	0	AC198421.3_FGT003	666	492	unknown	GO:0008270,GO:0003779,GO:0005509,GO:0006468,GO:0043687,GO:0050794,GO:0006396
AC198479.3_FG007	Zm00001d020546	0	0	0	0	0	0	0	0	AC198479.3_FGT007	606	432	unknown	GO:0044281,GO:0008234,GO:0006508,GO:0010468,GO:0005886,GO:0016070,GO:0033554,GO:0006259,GO:0016021,GO:0005681
AC198481.3_FG004	Zm00001d022338	75.0759	1.75166	75.4213	49.9842	64.2066	1.15619	12.6974	13.171	AC198481.3_FGT004	2736	2562	transformation transcription domain-associated isoform x1;Phosphatidylinositol kinase and FAT containing domain protein, putative, expressed	GO:0000123,GO:0019222,GO:0016310,GO:0034645,GO:0031410,GO:0016020,GO:0006996,GO:0016301,GO:0006281,GO:0050794,GO:0043412,GO:0009506,GO:0016773,GO:0019538,GO:0012505
AC198490.3_FG003	no unique gene id correspondence	3.56328	0	0	0	0	0	0	0	AC198490.3_FGT003	456	282	unknown	GO:0007165,GO:0042981,GO:0048869,GO:0016043,GO:0048518,GO:0051179,GO:0007399
AC198494.3_FG002	Zm00001d009949	0	0	0	0	0	0	0	0	AC198494.3_FGT002	969	795	nucleic acid binding f;zinc finger C-x8-C-x5-C-x3-H type family protein, expressed	GO:0008270,GO:0005737,GO:0003824,GO:0006355
AC198506.3_FG001	Zm00001d025666	0	0	0	0	0	0	0	0	AC198506.3_FGT001	1137	963	hypothetical protein ZEAMMB73_831934;ZOS11-10 - C2H2 zinc finger protein, expressed	GO:0048513,GO:0046872,GO:0003676,GO:0016604,GO:0003824,GO:0006355,GO:0030154,GO:0005737,GO:0000785,GO:0030529,GO:0015630
AC198509.3_FG004	no unique gene id correspondence	0	0	0	0	0	0	0	0	AC198509.3_FGT004	276	102	protein fam210b;protein of unknown function DUF1279 domain containing protein, expressed	GO:0005789,GO:0044237,GO:0008233,GO:0016021,GO:0005739,GO:0016740,GO:0009535,GO:0005488
AC198509.3_FG005	Zm00001d025368	0	0	0	0	0	0	0	0	AC198509.3_FGT005	990	816	hypothetical protein ZEAMMB73_655484;	GO:0016137,GO:0044262,GO:0006886,GO:0006505,GO:0016788,GO:0032787,GO:0019748,GO:0042180,GO:0046394,GO:0016114,GO:0050896
AC198510.5_FG002	Zm00001d009505	0	0	0	0	0	0	0	0	AC198510.5_FGT002	462	288	unknown	GO:0061024,GO:0005654,GO:0016192,GO:0005829,GO:0022607,GO:0003824,GO:0030276,GO:0008152,GO:0050896,GO:0032502,GO:0030121,GO:0030036,GO:0051641
AC198515.3_FG011	Zm00001d026207	0	0	0	0	0	0	0	0	AC198515.3_FGT011	2214	2040	oligopeptide transporter 4-like;oligopeptide transporter, putative, expressed	GO:0005789,GO:0015198,GO:0080167,GO:0031142,GO:0010363,GO:0035672,GO:0016787,GO:0043090,GO:0035690,GO:0048235,GO:0015802,GO:0005887
AC198518.3_FG002	Zm00001d041054	0	0	0	0	0	0	0	0	AC198518.3_FGT002	579	405	sam domain family protein;SAM domain containing protein, putative, expressed	GO:0005737,GO:0005634,GO:0016740,GO:0044238,GO:0044237,GO:0007275,GO:0007165
AC198518.3_FG003	Zm00001d041052	27.5082	9.43572	26.623	15.6261	21.7788	4.87744	2.4063	0	AC198518.3_FGT003	1367	1193	;expressed protein	GO:0016021,GO:0005672,GO:0046872,GO:0016570,GO:0019725,GO:0048878,GO:0015918,GO:0000151,GO:0009653,GO:0006139,GO:0003824,GO:0044249,GO:0023052,GO:0042221,GO:0010646,GO:0005737,GO:0016125,GO:0001817,GO:0006066
AC198518.3_FG005	Zm00001d041351	0	0	0	0	0	0	0	0	AC198518.3_FGT005	915	741	;helix-loop-helix DNA-binding domain containing protein, expressed	GO:0001046,GO:0048513,GO:0005654,GO:0003824,GO:0046983,GO:0030154,GO:0009653,GO:0005737,GO:0001228,GO:0045944
AC198597.4_FG001	Zm00001d021049	0	0	0	0	0	0	0	0	AC198597.4_FGT001	612	438	PREDICTED: uncharacterized protein LOC103634219;expressed protein	GO:0005794,GO:0009534,GO:0005730,GO:0005739,GO:0020037,GO:0009987,GO:0006979,GO:0055114,GO:0004601
AC198605.3_FG005	no unique gene id correspondence	0	0	0	0	0	0	0	0	AC198605.3_FGT005	411	237	unknown	GO:0007165,GO:0044267,GO:0006950
AC198691.3_FG005	Zm00001d043608	0	0	0	0	0	0	0	0	AC198691.3_FGT005	927	753	unknown	GO:0016021,GO:0048513,GO:0003824,GO:0010558,GO:0030151,GO:0005737,GO:0051253,GO:0031327,GO:0006357,GO:0051179,GO:0006996
AC198699.3_FG004	Zm00001d023759	0	0	1.11163	3.85594	0	0	0	0	AC198699.3_FGT004	1662	1488	Aldolase-type TIM barrel family protein; hypothetical protein ZEAMMB73_074381	GO:0034645,GO:0016491,GO:0005737,GO:0050662,GO:0060255,GO:0050794,GO:0005886,GO:0016070
AC198700.2_FG004	Zm00001d007310	0	0	0	0	0	0	0	0	AC198700.2_FGT004	888	714	protein nrt1 ptr family -like;peptide transporter PTR2, putative, expressed	GO:0042936,GO:0042937,GO:0005737,GO:0009860,GO:0048646,GO:0005887,GO:0035295,GO:0042938,GO:0042939,GO:0050896,GO:0022857
AC198721.3_FG002	no unique gene id correspondence	0	0	0	0	0	0	0	0	AC198721.3_FGT002	1854	1680	;expressed protein	GO:0044237,GO:0009279,GO:0016021,GO:0006810,GO:0003824,GO:0005488
AC198723.4_FG002	no unique gene id correspondence	0	0	0	0	0	0	0	0	AC198723.4_FGT002	939	765	unknown	GO:0032784,GO:0005700,GO:0005925,GO:0005524,GO:0015629,GO:0032044,GO:0006357,GO:0004672,GO:0006468
AC198723.4_FG003	Zm00001d020328	0	0	0	0	0	0	0	0	AC198723.4_FGT003	837	663	unknown	GO:0032784,GO:0005700,GO:0005925,GO:0005524,GO:0015629,GO:0032044,GO:0006357,GO:0004672,GO:0006468
AC198725.4_FG004	Zm00001d044167	0	0	0	0	0	0	0	0	AC198725.4_FGT004	1281	1107	;DUF623 domain containing protein, expressed	GO:0044237,GO:0004871,GO:0003677,GO:0005737,GO:0004812,GO:0005730,GO:0005886
AC198725.4_FG007	Zm00001d044164	25.0162	0.103449	9.23909	7.84773	31.3781	0	0	0.0763685	AC198725.4_FGT007	3156	2982	adaptin family protein; beta-adaptin-like protein a-like	GO:0030135,GO:0030131,GO:0043424,GO:0005634,GO:0016043,GO:0005798,GO:0030659,GO:0016192,GO:0003824,GO:0000139,GO:0006886
AC198725.4_FG009	Zm00001d044162	0	0	0	0	0	0	0	0	AC198725.4_FGT009	1059	885	wrky11 - superfamily of tfs having wrky and zinc finger domains;WRKY11, expressed	GO:0016021,GO:0010033,GO:0051704,GO:0009941,GO:0043565,GO:0003824,GO:0006950,GO:0005840,GO:0006355,GO:0005730,GO:0042729,GO:0003700
AC198743.3_FG008	no unique gene id correspondence	0	0	0	0	0	0	0	0	AC198743.3_FGT008	1215	1041	;Tetratricopeptide repeat (TPR)-like superfamily protein	GO:0009536,GO:0005634,GO:0005739,GO:0030529,GO:0016740,GO:0016787,GO:0016070,GO:0005856,GO:0005488
AC198744.3_FG004	no unique gene id correspondence	0	0	0	0	0	0	0	0	AC198744.3_FGT004	939	765	unknown	GO:0016021,GO:0044237,GO:0005886,GO:0016758,GO:0005488
AC198752.4_FG004	Zm00001d050700	0	0	0	0	0	0	0	0	AC198752.4_FGT004	420	246	;serine-aspartate repeat-containing protein I precursor, putative, expressed	GO:0044237,GO:0010368,GO:0009279,GO:0005618,GO:0016021,GO:0005975,GO:0055114,GO:0005576,GO:0004553
AC198766.3_FG005	Zm00001d016325	0	0	0	0	0	0	0	0	AC198766.3_FGT005	948	774	unknown	GO:0044237,GO:0005488
AC198773.3_FG003	no unique gene id correspondence	0	0	0	0	0	0	0	0	AC198773.3_FGT003	1311	1137	;retrotransposon protein, putative, LINE subclass, expressed	GO:0044237,GO:0005737,GO:0016021,GO:0046872,GO:0016787,GO:0005886
AC198781.3_FG002	Zm00001d023405	0	0	0	0	0	0	0	0	AC198781.3_FGT002	225	51.8	;protein binding	GO:0003677,GO:0048507,GO:0000228,GO:0009653,GO:0005737,GO:0048869,GO:0009908,GO:0014069,GO:0007154,GO:0048513,GO:0010154,GO:0050896,GO:0050789
AC198787.3_FG001	Zm00001d024741	0	0	0	0	0	0	0	0	AC198787.3_FGT001	423	249	;retrotransposon protein, putative, unclassified, expressed	GO:0044237,GO:0003677,GO:0005874,GO:0005634,GO:0016020,GO:0005739,GO:0016740,GO:0046872,GO:0005694,GO:0044238,GO:0048856,GO:0015031
AC198787.3_FG004	Zm00001d024742	0	0	0	0	0	0	0	0	AC198787.3_FGT004	423	249	PREDICTED: uncharacterized protein LOC103642597;retrotransposon protein, putative, unclassified, expressed	GO:0006221,GO:0000166,GO:0006526,GO:0046872,GO:0016874
AC198787.3_FG009	Zm00001d024736	0	0	0	0	0	0	0	0	AC198787.3_FGT009	507	333	unknown	GO:0016853,GO:0044249,GO:0005488
AC198871.3_FG002	no unique gene id correspondence	0	0	0	0	0	0	0	0	AC198871.3_FGT002	2337	2163	TPA: hypothetical protein ZEAMMB73_343659;expressed protein	GO:0044237,GO:0004872,GO:0009279,GO:0016021,GO:0006810,GO:0005215,GO:0005488
AC198901.4_FG004	Zm00001d019564	0	0	0	7.32474	1.99377	0	3.85435	0	AC198901.4_FGT004	558	384	;transposon protein, putative, CACTA, En/Spm sub-class, expressed	GO:0003677,GO:0016702,GO:0003735,GO:0065007,GO:0005506,GO:0032502,GO:0032501,GO:0055114,GO:0005840,GO:0003682,GO:0006412
AC198923.4_FG002	Zm00001d011902	0	0	0	0	0	0	0	0	AC198923.4_FGT002	465	291	;classical arabinogalactan protein 26 precursor, putative, expressed	GO:0005488,GO:0044237,GO:0005886,GO:0031225
AC198937.4_FG003	Zm00001d050412	0	0	0	0	0	0	0	0	AC198937.4_FGT003	855	681	chorismate mutase 2-like;chorismate mutase, chloroplast precursor, putative, expressed	GO:0009790,GO:0044260,GO:0005634,GO:0016740,GO:0016043,GO:0010467,GO:0065007,GO:0051641,GO:0004106,GO:0034641,GO:0009073,GO:0005829,GO:0048869,GO:0046417
AC198937.4_FG005	Zm00001d050410	0	0	0	0	0	0	0	0	AC198937.4_FGT005	1146	972	transcription factor jungbrunnen 1-like;no apical meristem protein, putative, expressed	GO:0010120,GO:0042538,GO:0006561,GO:0009699,GO:0034976,GO:0005737,GO:0009718,GO:0005634,GO:0010200,GO:0005992,GO:0009723,GO:0003677,GO:0016138,GO:1900056,GO:0009627,GO:0006355,GO:0009743
AC198940.4_FG008	Zm00001d007244	0	0	0	0	0	0	0	0	AC198940.4_FGT008	774	600	;expressed protein	GO:0030154,GO:0006596,GO:0003676,GO:0009653,GO:0048513,GO:0003008,GO:0009888,GO:0007154,GO:0006355
AC198979.4_FG009	Zm00001d027686	0	0	0	0	0	0	0	0	AC198979.4_FGT009	393	219	ethylene-responsive transcription factor erf096-like;AP2 domain containing protein, expressed	GO:0044710,GO:0009873,GO:0003677,GO:0006952,GO:0003824,GO:0006355,GO:0005634,GO:0010200,GO:0007275,GO:0009536,GO:0009743,GO:0003700
AC198981.4_FG001	no unique gene id correspondence	0	0	0	0	0	0	0	0	AC198981.4_FGT001	1089	915	;zinc knuckle family protein, expressed	GO:0005737,GO:0032502,GO:0032501,GO:0016787,GO:0006810,GO:0009058,GO:0016043
AC198982.3_FG006	Zm00001d011448	22.0755	0	14.156	0	12.5216	0	11.0603	0	AC198982.3_FGT006	393	219	rubisco ls substrate-binding domain;SET domain-containing protein, putative, expressed	GO:0006807,GO:0030785,GO:0044260,GO:0009570,GO:0050789,GO:0032259,GO:0006629,GO:0019538,GO:0050896
AC198993.3_FG004	Zm00001d050441	0	0	0	0	0	0	0	0	AC198993.3_FGT004	879	705	pentatricopeptide repeat-containing protein at3g15200;PPR repeat domain containing protein, putative, expressed	GO:0022626,GO:0015914,GO:0044237,GO:0065007,GO:0006812,GO:0046872,GO:0016787,GO:0000166,GO:0044238
AC198995.3_FG003	no unique gene id correspondence	0	0	0	0	0	0	0	0	AC198995.3_FGT003	228	54.64	hgwp repeat containing;retrotransposon protein, putative, unclassified, expressed	GO:0009061,GO:0016597,GO:0016021,GO:0016740,GO:0018171,GO:0070483
AC199001.3_FG005	Zm00001d011096	29.4453	0	7.03487	6.22295	29.7539	0	0	3.28858	AC199001.3_FGT005	1359	1185	protein argonaute 1b-like;PINHEAD, putative, expressed	GO:0005783,GO:0005794,GO:0007275,GO:0090304,GO:0016740,GO:0016787,GO:0044267,GO:0050794,GO:0009058,GO:0005886,GO:0035194
AC199005.2_FG003	no unique gene id correspondence	0	0	0	0	0	0	0	0	AC199005.2_FGT003	348	174	unknown	GO:0007166,GO:0009966,GO:0016021,GO:0016740,GO:0042221,GO:0008284,GO:0019932,GO:0016787,GO:0006810,GO:0007190,GO:0031012,GO:0006955,GO:0045944,GO:0048731,GO:0009124,GO:0050865,GO:0009279,GO:0034613,GO:0005886,GO:0007010
AC199039.3_FG003	Zm00001d011118	0	1.12454	16.7218	9.45727	0	0	0	0	AC199039.3_FGT003	1307	1133	unknown	GO:0034645,GO:0007275,GO:0005737,GO:0001727,GO:0006281,GO:0016043,GO:0005654,GO:0010467,GO:0005694,GO:0000166,GO:0050794,GO:0016070,GO:0016773,GO:0003723
AC199043.2_FG002	Zm00001d009553	0	0	0	0	0	0	0	0	AC199043.2_FGT002	258	84.03	;expressed protein	GO:0008963,GO:0051992,GO:0015979,GO:0016021,GO:0009535,GO:0009523,GO:0005488
AC199054.3_FG003	Zm00001d047219	0	0	0	0	0	0	0	0	AC199054.3_FGT003	570	396	unknown	GO:0000003,GO:0000160,GO:0008270,GO:0003677,GO:0034660,GO:0006355,GO:0022613,GO:0040010,GO:0007275,GO:0006396
AC199054.3_FG007	Zm00001d047221	0	0	0	0	0	0	0	0	AC199054.3_FGT007	438	264	unknown	GO:0016311,GO:0042600,GO:0051234,GO:0016301,GO:0017016,GO:0005829,GO:0003993
AC199058.2_FG001	no unique gene id correspondence	0	1.22769	0	0	11.8384	0	0	0	AC199058.2_FGT001	408	234	hypothetical protein ZEAMMB73_065708;	GO:0019897,GO:0034645,GO:0016021,GO:0010467,GO:0032259,GO:0005694,GO:0016787,GO:0050794,GO:0008171,GO:0006996,GO:0044238,GO:0034641,GO:0007275
AC199067.2_FG004	Zm00001d042760	0	0.220176	0	1.14613	0	0	1.72349	0	AC199067.2_FGT004	636	462	;DUF584 domain containing protein, putative, expressed	GO:0005634,GO:0016043,GO:0032502,GO:0032501,GO:0006913,GO:0009506,GO:0009507,GO:0010200,GO:0015031,GO:0009739
AC199068.2_FG017	Zm00001d007932	0	0.810786	4.05646	6.31539	0.570703	0	0.483152	0	AC199068.2_FGT017	1683	1509	probable disease resistance protein at5g45490-like;expressed protein	GO:0043531,GO:0005737,GO:0005634,GO:0016740,GO:0009987,GO:0006952,GO:0008152,GO:0051707
AC199175.2_FG003	Zm00001d033007	0	0	0	0	0	0	0	0	AC199175.2_FGT003	1011	837	duf604-domain containing glycosyltransferase-related family protein;fringe-related protein, putative, expressed	GO:0005783,GO:0000087,GO:0009790,GO:0006139,GO:0005634,GO:0000280,GO:0048519,GO:0005794,GO:0000278,GO:0043687,GO:0050794,GO:0006974,GO:0007010,GO:0051704,GO:0000819,GO:0044249,GO:0016772
AC199175.2_FG006	Zm00001d033008	0	0	0	0	0	0	0	0	AC199175.2_FGT006	288	114	60s ribosomal protein l22-2;60S ribosomal protein L22-2, putative, expressed	GO:0016043,GO:0003735,GO:0005840,GO:0006412
AC199182.3_FG003	Zm00001d004292	0	0	2.54077	0	0	0	0	0	AC199182.3_FGT003	1320	1146	unknown	GO:0016021,GO:0080090,GO:0031323,GO:0009279,GO:0048869,GO:0004180,GO:0010468,GO:0032501,GO:0009507,GO:0016070,GO:0004152,GO:0005634
AC199183.3_FG001	Zm00001d024862	0	0	0	0	0	0	0	0	AC199183.3_FGT001	1398	1224	unknown	GO:0034641,GO:0005488,GO:0034645,GO:0016021,GO:0044267
AC199194.3_FG002	no unique gene id correspondence	0	0	0	0	0	0	0	0	AC199194.3_FGT002	681	507	unknown	GO:0009451,GO:0005813,GO:0000922,GO:0005874,GO:0009424,GO:0003824,GO:0006351,GO:0005488
AC199198.3_FG002	Zm00001d029381	0	0	0	0	0	0	0	0	AC199198.3_FGT002	354	180	unknown	GO:0006139,GO:0003824,GO:0044281,GO:0065007,GO:0044249
AC199198.3_FG003	Zm00001d029382	0	0	0	0	0	0	0	0	AC199198.3_FGT003	354	180	unknown	GO:0006139,GO:0003824,GO:0044281,GO:0065007,GO:0044249,GO:0005488
AC199204.3_FG002	Zm00001d009113	0	0	0	0	0	0	0	0	AC199204.3_FGT002	711	537	peptidase c48 domain family protein;retrotransposon protein, putative, unclassified, expressed	GO:0048786,GO:0044237,GO:0007165,GO:0030036,GO:0003779,GO:0043005,GO:0005523,GO:0005865,GO:0044238
AC199217.3_FG004	Zm00001d010663	0	0	0	0	0	0	0	0	AC199217.3_FGT004	363	189	unknown	GO:0005488,GO:0007166,GO:0007186,GO:0004867,GO:0010951
AC199315.4_FG001	Zm00001d011185	191.348	50.3772	579.911	220.885	731.126	64.3434	525.677	233.821	AC199315.4_FGT001	246	72.13	Protein transport protein Sec61 beta subunitPutative uncharacterized protein ;;Preprotein translocase Sec, Sec61-beta subunit protein	GO:0005784,GO:0044265,GO:0006886,GO:0016740,GO:0008565,GO:0005886,GO:0044238,GO:0016021
AC199315.4_FG002	no unique gene id correspondence	0	0	0	0	0	0	0	0	AC199315.4_FGT002	168	10.28	unknown	GO:0044237,GO:0005488,GO:0005737,GO:0016021,GO:0016740,GO:0009058,GO:0033573
AC199325.3_FG001	Zm00001d023770	0	0	0	0	0	0	0	0	AC199325.3_FGT001	1467	1293	;retrotransposon protein, putative, Ty3-gypsy subclass, expressed	GO:0005975,GO:0044237,GO:0005488,GO:0004553
AC199325.3_FG005	Zm00001d023773	0	0	0	0	0	0	0	0	AC199325.3_FGT005	684	510	unknown	GO:0005669,GO:0005488,GO:0016787,GO:0009887,GO:0006357,GO:0010558,GO:0005737,GO:0005730,GO:0045893,GO:0006955,GO:0010629,GO:0014706,GO:0030182,GO:0030183,GO:0051172,GO:0051179,GO:0048523
AC199335.3_FG002	Zm00001d000022	0	0	0	0	0	0	0	0	AC199335.3_FGT002	726	552	unknown	GO:0008026,GO:0009617,GO:0005524,GO:0006952,GO:0008152,GO:0042221
AC199343.3_FG013	Zm00001d002123	0	0	0	0	0	0	0	0	AC199343.3_FGT013	1275	1101	uncharacterized protein LOC100274193;glutaredoxin, putative, expressed	GO:0005783,GO:0005794,GO:0055114,GO:0048569,GO:0009653,GO:0016043,GO:0006950,GO:0006355,GO:0048653,GO:0042175,GO:0010646,GO:0005634,GO:0009507,GO:0045454,GO:0005886,GO:0051641,GO:0009055,GO:0015035,GO:0048522
AC199355.3_FG004	Zm00001d025426	0	0	0	0	0	0	0	0	AC199355.3_FGT004	1029	855	unknown	GO:0050794,GO:0005488,GO:0008152,GO:0007275
AC199363.4_FG003	Zm00001d009873	21.6698	0	0	12.7222	10.262	0	2.36446	0	AC199363.4_FGT003	942	768	;DNAJ heat shock N-terminal domain-containing protein, putative, expressed	GO:0006457,GO:0031072,GO:0006807,GO:0005737,GO:0044710,GO:0016020,GO:0016043,GO:0007275,GO:0005654,GO:0016740,GO:0016787,GO:0044267,GO:0071944,GO:0006950,GO:0051082,GO:0012505,GO:0015630
AC199370.4_FG006	Zm00001d026080	0	0	0	0	0	0	0	0	AC199370.4_FGT006	447	273	;retrotransposon protein, putative, unclassified, expressed	GO:0008270,GO:0016021,GO:0005673,GO:0006355,GO:0006352,GO:0017025,GO:0000126,GO:0005730,GO:0007275,GO:0005886
AC199379.4_FG001	no unique gene id correspondence	0	0	0	0	0	0	0	0	AC199379.4_FGT001	792	618	;retrotransposon protein, putative, unclassified, expressed	GO:0034645,GO:0016021,GO:0016043,GO:0016740,GO:0065007,GO:0006281
AC199379.4_FG008	no unique gene id correspondence	0	0	0	0	0	0	0	0	AC199379.4_FGT008	384	210	unknown	GO:0044237,GO:0005488
AC199382.3_FG005	no unique gene id correspondence	0	0	0	0	0	0	0	0	AC199382.3_FGT005	477	303	unknown	GO:0005737,GO:0005576,GO:0006351,GO:0016607,GO:0000166,GO:0071013,GO:0000398,GO:0003729
AC199384.3_FG002	no unique gene id correspondence	0	0	0	0	0	0	4.6894	0	AC199384.3_FGT002	456	282	unknown	GO:0004871,GO:0000166,GO:0023014,GO:0000160,GO:0016020,GO:0016301
AC199421.3_FG001	Zm00001d000454	0	0	0	0	0	0	0	0	AC199421.3_FGT001	453	279	unknown	GO:0019222,GO:0044281,GO:0007166,GO:0005923,GO:0044271,GO:0016020,GO:0005654,GO:0016459,GO:0006810,GO:0048518,GO:0065008,GO:0003774,GO:0007267,GO:0003008
AC199439.4_FG005	no unique gene id correspondence	0	0	0	0	0	0	0	0	AC199439.4_FGT005	2040	1866	luminal-binding protein 3 precursor;DnaK family protein, putative, expressed	GO:0005788,GO:0016592,GO:0005794,GO:0005829,GO:0006457,GO:0005524,GO:0050794,GO:0030433,GO:0005774,GO:0009408,GO:0005618,GO:0004672,GO:0006468,GO:0005886,GO:0009506,GO:0009507,GO:0010197
AC199479.4_FG004	Zm00001d016574	0	0	0	0	0	0	0	0	AC199479.4_FGT004	1038	864	unknown	GO:0019222,GO:0000166,GO:0016758,GO:0003676,GO:0009152,GO:0043412,GO:0005643,GO:0050896,GO:0008026,GO:0034645,GO:0005737,GO:0006401,GO:0008194,GO:0005975
AC199481.3_FG001	Zm00001d049887	0	0	0	0	0	0	0	0	AC199481.3_FGT001	1395	1221	hypothetical protein ZEAMMB73_854701;	GO:0005085,GO:0044249,GO:0005737,GO:0043547,GO:0044238,GO:0007264,GO:0043170
AC199487.4_FG002	Zm00001d030921	30.5485	0	0	0	0	0	0	0	AC199487.4_FGT002	246	72.13	TPA: hypothetical protein ZEAMMB73_046369;inhibitor I family protein, putative, expressed	GO:0022403,GO:0009611,GO:0007275,GO:0006996,GO:0006974,GO:0004867,GO:0010951,GO:0022402,GO:0006259
AC199487.4_FG003	Zm00001d030926	17.5313	0	0	0	0	0	0	0	AC199487.4_FGT003	246	72.13	TPA: hypothetical protein ZEAMMB73_800581;inhibitor I family protein, putative, expressed	GO:0009611,GO:0004867,GO:0010951
AC199488.4_FG003	Zm00001d030918	0	0	0	0	0	0	0	0	AC199488.4_FGT003	246	72.13	TPA: hypothetical protein ZEAMMB73_482955;inhibitor I family protein, putative, expressed	GO:0009611,GO:0016043,GO:0004867,GO:0010951,GO:0048856
AC199488.4_FG004	Zm00001d030919	0	0	0	0	0	0	0	0	AC199488.4_FGT004	246	72.13	TPA: hypothetical protein ZEAMMB73_829754;inhibitor I family protein, putative, expressed	GO:0051493,GO:0048869,GO:0009611,GO:0004867,GO:0010951,GO:0048856,GO:0000226
AC199492.3_FG001	Zm00001d011539	0	0	0	0	0	0	0	0	AC199492.3_FGT001	288	114	unknown	GO:0005262,GO:0015276,GO:0065007,GO:0006812,GO:0009987,GO:0003008,GO:0044238
AC199517.4_FG001	Zm00001d040574	0	0	0	0	0	0	0	0	AC199517.4_FGT001	741	567	probable mediator of rna polymerase ii transcription subunit 26c;expressed protein	GO:0003677,GO:0005737,GO:0006355,GO:0016740,GO:0005654,GO:0051641,GO:0003006,GO:0050896
AC199517.4_FG006	Zm00001d040575	0	0	0	0	0	0	0	0	AC199517.4_FGT006	741	567	probable mediator of rna polymerase ii transcription subunit 26c;expressed protein	GO:0003677,GO:0005737,GO:0006355,GO:0016740,GO:0005654,GO:0051641,GO:0003006,GO:0050896
AC199524.3_FG002	Zm00001d031006	0	0	0	0	0	0	0	0	AC199524.3_FGT002	330	156	unknown	GO:0044237,GO:0005488
AC199526.5_FG001	Zm00001d040698	0	0	0	0	0	0	0	0	AC199526.5_FGT001	471	297	;RPGR, putative, expressed	GO:0004252,GO:0030288,GO:0065007,GO:0006508,GO:0006810,GO:0009987,GO:0005886,GO:0050896
AC199526.5_FG002	Zm00001d040697	144.627	0.957574	97.8776	167.492	49.439	0	7.77019	5.25019	AC199526.5_FGT002	1185	1011	s-adenosylmethionine synthetase 1; S-adenosylmethionine synthetase family protein	GO:0051289,GO:0046872,GO:0051591,GO:0046129,GO:0006575,GO:0005829,GO:0042398,GO:0030446,GO:0006805,GO:0005524,GO:0007623,GO:0008652,GO:0017085,GO:0006730,GO:0009416,GO:0015948,GO:0009651,GO:0009809,GO:0005730,GO:0009986,GO:0044106,GO:0009409,GO:0009725,GO:0042493,GO:0005886,GO:0009506,GO:0004478,GO:0042180,GO:0006556,GO:0006555,GO:0046459
AC199526.5_FG003	Zm00001d040696	6.90298	2.85596	2.52493	5.75187	3.19201	1.4073	0	0	AC199526.5_FGT003	2259	2085	RNA-binding CRS1 / YhbY (CRM) domain-containing protein; crs2-associated factor chloroplastic precursor	GO:0044710,GO:0009570,GO:0005634,GO:0005739,GO:0000373,GO:0005840,GO:0003723,GO:0006397
AC199541.4_FG001	Zm00001d029620	0	0.737399	1.98475	0	0	0	0	0	AC199541.4_FGT001	1398	1224	udp-glycosyltransferase 74f2-like;UDP-glucoronosyl/UDP-glucosyl transferase, putative, expressed	GO:0005783,GO:0009696,GO:0009699,GO:0009751,GO:0016021,GO:0080002,GO:0080167,GO:0047215,GO:0048767,GO:0009684,GO:0046482,GO:0052641,GO:0052640,GO:0048471,GO:0080024,GO:0005856,GO:0052639,GO:0009524,GO:0071215,GO:0047251,GO:0010167,GO:0042631,GO:0050284,GO:0010016,GO:0052696,GO:0050645,GO:0071475,GO:0009718,GO:0010224,GO:0031090,GO:0005634,GO:0005739,GO:0080043,GO:0009920,GO:0080046,GO:0080044,GO:…
AC199541.4_FG002	Zm00001d029620	0	0	0	0	0	0	0	0	AC199541.4_FGT002	1398	1224	udp-glycosyltransferase 74f2-like;UDP-glucoronosyl/UDP-glucosyl transferase, putative, expressed	GO:0005783,GO:0009696,GO:0009699,GO:0009751,GO:0016021,GO:0080002,GO:0080167,GO:0047215,GO:0048767,GO:0009684,GO:0046482,GO:0052641,GO:0052640,GO:0048471,GO:0080024,GO:0005856,GO:0052639,GO:0009524,GO:0071215,GO:0047251,GO:0010167,GO:0042631,GO:0050284,GO:0010016,GO:0050645,GO:0071475,GO:0009718,GO:0010224,GO:0031090,GO:0005634,GO:0005739,GO:0009920,GO:0080046,GO:0080044,GO:0047218,GO:0019761,GO:…
AC199541.4_FG004	Zm00001d029620	0	0	0	0	0	0	0	0	AC199541.4_FGT004	1398	1224	udp-glycosyltransferase 74f2-like;UDP-glucoronosyl/UDP-glucosyl transferase, putative, expressed	GO:0005783,GO:0009696,GO:0009699,GO:0009751,GO:0016021,GO:0080002,GO:0080167,GO:0047215,GO:0048767,GO:0009684,GO:0046482,GO:0052641,GO:0052640,GO:0048471,GO:0080024,GO:0005856,GO:0052639,GO:0009524,GO:0071215,GO:0047251,GO:0010167,GO:0042631,GO:0050284,GO:0010016,GO:0050645,GO:0071475,GO:0009718,GO:0010224,GO:0031090,GO:0005634,GO:0005739,GO:0009920,GO:0080046,GO:0080044,GO:0047218,GO:0019761,GO:…
AC199541.4_FG007	Zm00001d029619	0	0.266892	4.93303	6.03026	0	0	0	0	AC199541.4_FGT007	1645	1471	UDP-Glycosyltransferase superfamily protein; crocetin glucosyltransferase 2-like	GO:0005783,GO:0009696,GO:0009699,GO:0009751,GO:0016021,GO:0080002,GO:0080167,GO:0047215,GO:0048767,GO:0009684,GO:0046482,GO:0052641,GO:0052640,GO:0048471,GO:0080024,GO:0005856,GO:0052639,GO:0009524,GO:0071215,GO:0047251,GO:0010167,GO:0042631,GO:0050284,GO:0010016,GO:0050645,GO:0071475,GO:0009718,GO:0010224,GO:0031090,GO:0005634,GO:0005739,GO:0009920,GO:0080046,GO:0080044,GO:0047218,GO:0019761,GO:…
AC199543.4_FG004	Zm00001d045853	0	0	0	0	0	0	0	0	AC199543.4_FGT004	1206	1032	;expressed protein	GO:0000166,GO:0044260,GO:0016021,GO:0007275,GO:0004672,GO:0009058,GO:0051179,GO:0050789
AC199554.2_FG003	no unique gene id correspondence	0	0	0	0	0	0	0	0	AC199554.2_FGT003	174	13.07	nucleobase-ascorbate transporter 12-like;nucleobase-ascorbate transporter, putative, expressed	GO:0016021,GO:0055085,GO:0015291,GO:0009987,GO:0005886,GO:0046942,GO:0022891,GO:0044238
AC199571.3_FG001	Zm00001d024896	0	0	0	0	3.89649	0	0	0	AC199571.3_FGT001	591	417	unknown	GO:0044237,GO:0005488
AC199571.3_FG003	Zm00001d024895	0	0	0	0	0	0	0	0	AC199571.3_FGT003	1143	969	;expressed protein	GO:0016571,GO:0048367,GO:0006355,GO:0010558,GO:0005634,GO:0031327,GO:0003690,GO:0003697,GO:0051253,GO:0003723
AC199571.3_FG004	Zm00001d024894	0	0	0	1.84114	0	0	0	0	AC199571.3_FGT004	768	594	thioredoxin family protein; protein disulfide isomerase-like 2-1	GO:0005783,GO:0044237,GO:0003677,GO:0016491,GO:0009536,GO:0031090,GO:0005634,GO:0045454,GO:0044238,GO:0050896
AC199572.3_FG005	no unique gene id correspondence	0	0	0	0	0	0	0	0	AC199572.3_FGT005	246	72.13	unknown	GO:0044237,GO:0004065
AC199577.4_FG004	Zm00001d015311	0	0	0	0	0	0	0	0	AC199577.4_FGT004	333	159	PREDICTED: uncharacterized protein LOC103626637;	GO:0019222,GO:0044260,GO:0048869,GO:0010467,GO:0048513,GO:0006952,GO:0009059,GO:0008200,GO:0044238,GO:0009607,GO:0005576,GO:0048523
AC199624.4_FG007	Zm00001d018688	0	0	0	0	0	0	0	0	AC199624.4_FGT007	954	780	zinc finger ccch domain-containing protein 67-like;zinc finger family protein, putative, expressed	GO:0005737,GO:0006486,GO:0005634,GO:0046872,GO:0006355
AC199632.4_FG007	no unique gene id correspondence	1.5339	0	0	0	0	0	0	0	AC199632.4_FGT007	1545	1371	hypothetical protein ZEAMMB73_207015;expressed protein	GO:0044237,GO:0009279,GO:0005737,GO:0016021,GO:0016740,GO:0048518,GO:0032502,GO:0050794,GO:0044238
AC199638.4_FG001	Zm00001d040432	0	0	0	0	0	0	0	0	AC199638.4_FGT001	1026	852	unknown	GO:0004252,GO:1902600,GO:0016021,GO:0006508,GO:0015299,GO:0050794,GO:0019867,GO:0044237
AC199701.4_FG001	no unique gene id correspondence	0	0	2.91429	0	0	0	1.15805	0	AC199701.4_FGT001	744	570	;expressed protein	GO:0016310,GO:0005813,GO:0005634,GO:0004672,GO:0051179,GO:0044238,GO:0050896,GO:0005488
AC199703.3_FG003	no unique gene id correspondence	0	0	0	0	0	0	0	0	AC199703.3_FGT003	516	342	unknown	GO:0035999,GO:0005524,GO:0004329,GO:0009396,GO:0005634,GO:0045892,GO:0045944,GO:0048731
AC199705.3_FG006	no unique gene id correspondence	0	0	0	0	0	0	0	0	AC199705.3_FGT006	720	546	tpa: protein kinase superfamily protein;protein kinase, putative, expressed	GO:0016021,GO:0007275,GO:0004674,GO:0005524,GO:0006468,GO:0005886
AC199705.3_FG008	Zm00001d025827	0	0	0	7.29774	0	0	0	0	AC199705.3_FGT008	474	300	hypothetical protein ZEAMMB73_057807;lipase class 3 family protein, putative, expressed	GO:0016021,GO:0005783,GO:0005794,GO:0009570,GO:0005634,GO:0016043,GO:0031902,GO:0016788,GO:0050794,GO:0006950,GO:0008152,GO:0007275
AC199728.4_FG006	no unique gene id correspondence	0	0	0	0	0	0	0	0	AC199728.4_FGT006	2178	2004	;retrotransposon protein, putative, unclassified, expressed	GO:0030154,GO:0034641,GO:0009653,GO:0005737,GO:0016021,GO:0016043,GO:0006810,GO:0048519,GO:0016787,GO:0050794,GO:0009058,GO:0007399
AC199765.4_FG008	Zm00001d002943	0	0.52702	22.2384	15.0791	4.78556	0	0	0	AC199765.4_FGT008	1491	1317	Six-hairpin glycosidases superfamily protein; glycoside six- subgroup	GO:0042538,GO:0048767,GO:0008810,GO:0007030,GO:0009944,GO:0044724,GO:0009664,GO:0042547,GO:0010092,GO:0010093,GO:0010014,GO:0048653,GO:0043622,GO:0010089,GO:0005982,GO:0043481,GO:0009926,GO:0009506,GO:0009736,GO:0009832,GO:0009835,GO:0010075,GO:0009932,GO:0048440,GO:0005802,GO:0016132,GO:0030245,GO:0005576,GO:0005886,GO:0009504,GO:0009505,GO:0009507,GO:0010051,GO:0009913,GO:0009624,GO:0010193,GO:…
AC199768.4_FG008	Zm00001d007385	0	0	0	0	0	0	0	0	AC199768.4_FGT008	507	333	unknown	GO:0044237,GO:0005488
AC199771.4_FG001	Zm00001d011072	0	0	0	0	0	0	0	0	AC199771.4_FGT001	336	162	;expressed protein	GO:0048367,GO:0016021,GO:0005886,GO:0044237,GO:0005488
AC199777.3_FG001	no unique gene id correspondence	0	0	0	0	0	0	0	0	AC199777.3_FGT001	648	474	unknown	GO:0046872,GO:0042127,GO:0045409,GO:0006898,GO:0006955,GO:0045202,GO:0030247,GO:0005615,GO:0071425,GO:0005044
AC199779.3_FG006	no unique gene id correspondence	0	0	0	0	0	0	0	0	AC199779.3_FGT006	519	345	unknown	GO:0044260,GO:0090304,GO:0044249
AC199782.5_FG001	Zm00001d006167	44.4619	7.41027	43.1651	32.3073	91.7865	4.84422	10.8318	9.53916	AC199782.5_FGT001	1092	918	atpase asna1 homolog;arsenical pump-driving ATPase, putative, expressed	GO:0007166,GO:0043529,GO:0046130,GO:0071722,GO:0009207,GO:0046034,GO:0010038,GO:0051668,GO:0044702,GO:0015700,GO:0016887,GO:0005524,GO:0009154,GO:0050790,GO:0006620,GO:0045048,GO:0006890,GO:0045335,GO:0019898,GO:0005730,GO:0009408,GO:0000750,GO:0009507
AC199782.5_FG002	Zm00001d006166	169.874	2.28235	59.2169	79.2209	72.4422	0	1.6735	5.19796	AC199782.5_FGT002	1413	1239	hydroxymethylglutaryl- synthase-like; hydroxymethylglutaryl-CoA synthase / HMG-CoA synthase / 3-hydroxy-3-methylglutaryl coenzyme A synthase	GO:0005783,GO:0009645,GO:0046331,GO:0036170,GO:0008584,GO:0005829,GO:0004421,GO:0005654,GO:0071216,GO:0001700,GO:0006696,GO:0035690,GO:0014074,GO:0071372,GO:0071397,GO:0001101,GO:0043177,GO:0036180,GO:0005743,GO:0033197,GO:0001889,GO:0055094,GO:0019287,GO:0005886,GO:0009506,GO:0007399,GO:0046690
AC199782.5_FG003	Zm00001d006165	3.9128	2.53596	0	1.12194	1.10042	0.721151	0.735397	0	AC199782.5_FGT003	1648	1474	;TCP family transcription factor, putative, expressed	GO:0044710,GO:0005634,GO:0044212,GO:0009507,GO:0006355,GO:0007275
AC199790.4_FG013	Zm00001d011295	0	0	0	0	0	0	0	0	AC199790.4_FGT013	522	348	unknown	GO:0044237,GO:0005488
AC199801.4_FG005	Zm00001d007362	0	0	0	0	0	0	0	0	AC199801.4_FGT005	1248	1074	unknown	GO:0005737,GO:0005634,GO:0016043,GO:0010467,GO:0006810,GO:0005694,GO:0043234,GO:0050794,GO:0005856,GO:0009058,GO:0016070,GO:0016772,GO:0048731,GO:0016021
AC199810.3_FG003	Zm00001d010296	0	0	0	0	0	0	0	0	AC199810.3_FGT003	717	543	cyclin-dependent kinase f-2;protein kinase domain containing protein, expressed	GO:0000083,GO:0000165,GO:0050849,GO:0043433,GO:0031505,GO:0045719,GO:0000307,GO:0005524,GO:0005667,GO:0012505,GO:0031647,GO:0032108,GO:0032109,GO:0004693,GO:0032880,GO:0005737,GO:0000122,GO:0051329,GO:0044451,GO:0031330,GO:0031331,GO:0043687,GO:0032878,GO:0010647,GO:0016239,GO:0007275,GO:0005694,GO:0016242,GO:0005856,GO:0045936,GO:0080135
AC199820.4_FG006	Zm00001d006791	0	0	0	0	0	0	4.53095	21.3198	AC199820.4_FGT006	462	288	myb-like transcription factor family protein; myb-related transcription partial	GO:0000790,GO:0003677,GO:0003824,GO:0006355,GO:0005737,GO:0070461,GO:0003682,GO:0007275,GO:0042221
AC199826.4_FG003	Zm00001d032248	9.17487	2.31916	0	0	8.71838	8.65313	0	0	AC199826.4_FGT003	816	642	;NHL repeat-containing protein, putative, expressed	GO:0007165,GO:0016021,GO:0005654,GO:0016301,GO:0006355,GO:0042221,GO:0005737,GO:0004872,GO:0004871,GO:0007275,GO:0009628
AC199843.4_FG007	Zm00001d008607	1.25862	0	0	0	1.61295	0	0	0	AC199843.4_FGT007	2265	2091	hypothetical protein ZEAMMB73_879787;retrotransposon protein, putative, unclassified, expressed	GO:0044249,GO:0008270,GO:0003676,GO:0016491,GO:0005618,GO:0016740,GO:0050794,GO:0042221,GO:0035194,GO:0006396
AC199857.4_FG004	no unique gene id correspondence	0	0	0	0	0	0	0	0	AC199857.4_FGT004	498	324	;retrotransposon protein, putative, unclassified, expressed	GO:0005622,GO:0016043,GO:0044260,GO:0044196,GO:0016740,GO:0032259,GO:0009059,GO:0044238,GO:0006950,GO:0030430
AC199873.4_FG002	Zm00001d039734	0	0	0	0	0	0	0	0	AC199873.4_FGT002	846	672	unknown	GO:0044237,GO:0005488
AC199875.3_FG002	Zm00001d025220	0	0	0	0	0	0	0	0	AC199875.3_FGT002	246	72.13	unknown	GO:0016307,GO:0048869,GO:0010468,GO:0042981,GO:0046854,GO:0019953,GO:0009790,GO:0034645,GO:0051253,GO:0031329,GO:0031326,GO:0018108,GO:0022402,GO:0004065,GO:0051179,GO:0042770,GO:0007399,GO:0051726,GO:0006259,GO:0048522
AC199893.4_FG002	Zm00001d032654	0	0	0	0	0	0	0	0	AC199893.4_FGT002	699	525	unknown	GO:0031324,GO:0005488,GO:0048869,GO:0007166,GO:0006810,GO:0051649,GO:0010468,GO:0009889,GO:0009888,GO:0006351,GO:0048731,GO:0048522
AC199908.4_FG002	Zm00001d031137	0	0	0	0	0	0	0	0	AC199908.4_FGT002	1011	837	;H-BTB2 - Bric-a-Brac, Tramtrack, Broad Complex BTB domain with H family conserved sequence, expressed	GO:0006807,GO:0000003,GO:0005634,GO:0004565,GO:0009987,GO:0051179,GO:0005975,GO:0050896,GO:0005764
AC199911.5_FG001	Zm00001d024465	0	0	0	0	0	0	0	0	AC199911.5_FGT001	801	627	v-type proton atpase subunit d-like;vacuolar ATP synthase subunit D 1, putative, expressed	GO:0009207,GO:0005829,GO:0015992,GO:0005524,GO:0009154,GO:0006623,GO:0045335,GO:0033572,GO:0006754,GO:0000325,GO:0000329,GO:0046933,GO:0008286,GO:0055085,GO:0007030,GO:0007035,GO:0000221,GO:0005794,GO:0090382,GO:0046130,GO:0005886,GO:0005765
AC199918.4_FG003	Zm00001d011173	0	0	0	0	0	0	0	0	AC199918.4_FGT003	546	372	;dnaJ domain containing protein, expressed	GO:0005737,GO:0006302,GO:0030896,GO:0009058,GO:0000077,GO:0016772,GO:0003684
AC199932.4_FG002	no unique gene id correspondence	0	0	0	0	0	0	0	0	AC199932.4_FGT002	357	183	unknown	GO:0008270,GO:0072546,GO:0005634,GO:0005739,GO:0065007,GO:0006810,GO:0016567,GO:0016788,GO:0005886,GO:0004842
AC199956.4_FG003	Zm00001d009199	0	0	0	0	0	0	0	0	AC199956.4_FGT003	564	390	unknown	GO:0016620,GO:0044237,GO:0005488,GO:0055114
AC199961.4_FG001	Zm00001d026526	1.56391	0	0	0	0	0	0	0	AC199961.4_FGT001	1998	1824	hypothetical protein ZEAMMB73_545568;endonuclease, putative, expressed	GO:0031616,GO:0016043,GO:0005737,GO:0016787,GO:0050794,GO:0016772,GO:0006351,GO:0007275
AC199961.4_FG004	Zm00001d026524	1.87555	0	0	0	1.0745	0	0	0	AC199961.4_FGT004	2430	2256	hypothetical protein ZEAMMB73_526476;	GO:0016763,GO:0016787,GO:0017119,GO:0009116,GO:0005802,GO:0005768
AC200038.4_FG011	Zm00001d028066	0	0	0	0	0	0	0	0	AC200038.4_FGT011	1020	846	tpa: ap2 erebp transcription factor superfamily protein;AP2 domain containing protein, expressed	GO:0009755,GO:0044710,GO:0003677,GO:0003824,GO:0006950,GO:0006355,GO:0005634,GO:0007275,GO:0009536,GO:0003700
AC200045.3_FG006	no unique gene id correspondence	0	0	0	0	0	0	0	0	AC200045.3_FGT006	2484	2310	hypothetical protein ZEAMMB73_766112;expressed protein	GO:0016787,GO:0008270,GO:0003676,GO:0019219,GO:0010468,GO:0017119,GO:0000377,GO:0005802,GO:0005768,GO:0006397
AC200047.3_FG004	Zm00001d024782	0	0	0	0	0	0	0	0	AC200047.3_FGT004	369	195	unknown	GO:0003911,GO:0009653,GO:0006281,GO:0006266,GO:0006260,GO:0046872,GO:0010468,GO:0048731,GO:0051179,GO:0007165
AC200057.4_FG006	no unique gene id correspondence	0	0	0	0	0	0	0	0	AC200057.4_FGT006	804	630	homeodomain-like transcription factor superfamily protein;	GO:0003677,GO:0005634,GO:0006402,GO:0010468,GO:0003824,GO:0051179,GO:0005840,GO:0050896,GO:0016043,GO:0006351
AC200057.4_FG007	Zm00001d021189	2.82253	0	13.3047	8.34985	1.64239	0	0	0	AC200057.4_FGT007	1140	966	tpa: bzip transcription factor superfamily protein;transcription factor RF2a, putative, expressed	GO:0005783,GO:0006984,GO:0000228,GO:0043565,GO:0006355,GO:0046983,GO:0009410,GO:0051019,GO:0045596,GO:0009725,GO:0071495,GO:0030968,GO:0007275,GO:0003700
AC200065.5_FG009	Zm00001d052017	0	0	0	0	0	0	0	0	AC200065.5_FGT009	456	282	;hypothetical protein	GO:0044237,GO:0005773,GO:0005634,GO:0016740,GO:0010467,GO:0005856,GO:0006629,GO:0009058,GO:0005886,GO:0005975,GO:0043234,GO:0006807,GO:0016021,GO:0005488
AC200069.4_FG002	Zm00001d025399	0	0	0	0	0	0	0	0	AC200069.4_FGT002	240	66.23	;expressed protein	GO:0005262,GO:0048038,GO:0015276,GO:0006811,GO:0032501,GO:0009987,GO:0055114,GO:0009535,GO:0050896,GO:0016655
AC200099.4_FG003	Zm00001d008984	0	0	0	0	0	0	0	0	AC200099.4_FGT003	153	5.15	cytochrome p450 71a1-like;cytochrome P450, putative, expressed	GO:0032777,GO:0044237,GO:0044281,GO:0016709,GO:0005739,GO:0005506,GO:0016301,GO:0020037,GO:0009058,GO:0005886,GO:0055114,GO:0044238,GO:0050896,GO:0016021
AC200099.4_FG006	Zm00001d008984	0	0	0	0	0	0	0	0	AC200099.4_FGT006	1098	924	cytochrome p450 71a1-like;cytochrome P450, putative, expressed	GO:0005783,GO:0050896,GO:0044237,GO:0016709,GO:0005634,GO:0009506,GO:0005506,GO:0032502,GO:0020037,GO:0031966,GO:0009058,GO:0055114,GO:0009507,GO:0044238,GO:0009055,GO:0016021
AC200106.4_FG003	Zm00001d020258	0	0	0	0	0	0	0	0	AC200106.4_FGT003	543	369	unknown	GO:0044237,GO:0005488
AC200112.4_FG007	Zm00001d004884	0	0	0	0	0	0	0	0	AC200112.4_FGT007	651	477	tpa: ring zinc finger domain superfamily protein;zinc finger, C3HC4 type domain containing protein, expressed	GO:0005737,GO:0031090,GO:0050789,GO:0032446,GO:0016740,GO:0012505,GO:0031461,GO:0000152,GO:0008270
AC200112.4_FG008	Zm00001d004883	0	0	0	0	0	0	0	0	AC200112.4_FGT008	1413	1239	;expressed protein	GO:0090305,GO:0005737,GO:0016740,GO:0006261,GO:0007049,GO:0004518,GO:0006355,GO:0033554,GO:0005488
AC200117.3_FG004	Zm00001d054092	0	0	0	0	0	0	0	0	AC200117.3_FGT004	759	585	plasma membrane atpase-like;plasma membrane ATPase, putative, expressed	GO:0005783,GO:0003676,GO:0000166,GO:0005634,GO:0006810,GO:0016787,GO:0009987,GO:0008152,GO:0005886,GO:0050896,GO:0007275,GO:0016021
AC200122.4_FG004	Zm00001d036924	0	0	0	0	0	0	0	0	AC200122.4_FGT004	483	309	unknown	GO:0044237,GO:0007165,GO:0005737,GO:0016021,GO:0016787,GO:0005488
AC200124.3_FG005	no unique gene id correspondence	0	0	0	0	0	0	0	0	AC200124.3_FGT005	336	162	gibberellin response modulator;DELLA protein SLR1, putative, expressed	GO:0005783,GO:0031965,GO:0010033,GO:0003677,GO:0006355,GO:0005770,GO:0055037,GO:0007275,GO:0005769
AC200138.3_FG003	Zm00001d030651	0	0	0	0	0	0	0	0	AC200138.3_FGT003	390	216	;ABC transporter, ATP-binding protein, putative, expressed	GO:0050896,GO:0042626,GO:0016021,GO:0006810,GO:0005524,GO:0032502,GO:0032501,GO:0009987,GO:0005886
AC200143.3_FG003	Zm00001d021855	0	0	0	0	0	0	0	0	AC200143.3_FGT003	333	159	;expressed protein	GO:0030688,GO:0030686,GO:0005730,GO:0016043,GO:0006364,GO:0005488
AC200171.2_FG001	Zm00001d019685	0	0	0	0	0	0	0	0	AC200171.2_FGT001	693	519	unknown	GO:0044237,GO:0005488
AC200178.2_FG002	Zm00001d004254	0	0	0	1.5551	0	0	0	0	AC200178.2_FGT002	531	357	unknown	GO:0007165,GO:0016021,GO:0046872,GO:0055114,GO:0009890,GO:0008168,GO:0005856,GO:0016043,GO:0032259,GO:0005524,GO:0006629,GO:0006810,GO:0043412,GO:0006351,GO:0016627,GO:0030154,GO:0005634,GO:0005739,GO:0051253,GO:0010629,GO:0048731,GO:0005768
AC200178.2_FG003	Zm00001d004252	0	0	0	0	0	0	0	0	AC200178.2_FGT003	471	297	unknown	GO:0044237,GO:0005488
AC200207.2_FG001	Zm00001d030459	0	0	0	0	0	0	0	0	AC200207.2_FGT001	735	561	unknown	GO:0044237,GO:0005488
AC200209.1_FG001	Zm00001d035815	0	0	0	0	0	0	0	0	AC200209.1_FGT001	1326	1152	unknown	GO:0022607,GO:0000226,GO:0005488,GO:0032989,GO:0016740,GO:0008152,GO:0051179,GO:0007399
AC200210.1_FG006	Zm00001d044498	8.45404	0	1.44451	0	16.4033	0	2.07501	0	AC200210.1_FGT006	1002	828	Insulinase (Peptidase family M16) protein; chloroplast processing enzyme-like protein	GO:0008270,GO:0005634,GO:0004222,GO:0051603,GO:0031966,GO:0016485,GO:0009507,GO:0043171
AC200215.3_FG002	Zm00001d016421	0	0	1.82431	0	0	0	0	0	AC200215.3_FGT002	1149	975	udp-glycosyltransferase 73d1-like;flavonol-3-O-glycoside-7-O-glucosyltransferase 1, putative, expressed	GO:0005783,GO:0009699,GO:0050502,GO:0016021,GO:0051707,GO:0005829,GO:0009723,GO:0006950,GO:0050403,GO:0031090,GO:0005634,GO:0080043,GO:0080046,GO:0080044,GO:0043005,GO:0009407,GO:0051555,GO:0016131,GO:0010583,GO:0005886,GO:0010224,GO:0047893
AC200225.5_FG001	Zm00001d024183	0	0	0	0	0	0	0	0	AC200225.5_FGT001	240	66.23	;expressed protein	GO:0000166,GO:0004386,GO:0042157,GO:0006813,GO:0007190,GO:0016247,GO:0005886
AC200228.4_FG001	Zm00001d030160	0	0	0	0	0	0	0	0	AC200228.4_FGT001	693	519	unknown	GO:0000242,GO:0004016,GO:0016021,GO:0003006,GO:0035556,GO:0036064,GO:0044260,GO:0043412,GO:0009791,GO:0034451,GO:0019219,GO:0005886,GO:0034599,GO:0051179
AC200234.3_FG001	Zm00001d050373	0	0	0	0	0	0	0	0	AC200234.3_FGT001	582	408	unknown	GO:0006355,GO:0007166,GO:0005739,GO:0005654,GO:0007186,GO:0032501,GO:0006464
AC200234.3_FG006	Zm00001d050376	0	0	0	0	0	0	0	0	AC200234.3_FGT006	1257	1083	unknown	GO:0007275,GO:0008270,GO:0048869,GO:0065008,GO:0090502,GO:0050794,GO:0051234,GO:0015074,GO:0044249
AC200240.3_FG002	Zm00001d010963	0	0	0	0	0	0	0	0	AC200240.3_FGT002	693	519	unknown	GO:0044237,GO:0044822,GO:0009888,GO:0005847,GO:0005667
AC200256.3_FG003	no unique gene id correspondence	0	0	0	0	0	0	0	0	AC200256.3_FGT003	654	480	unknown	GO:0003676,GO:0016020,GO:0016126,GO:0044255,GO:0006066,GO:0015074
AC200287.4_FG006	Zm00001d036446	1.98353	0	1.50747	0	1.35202	0	0	0	AC200287.4_FGT006	1134	960	;expressed protein	GO:0030154,GO:0044281,GO:0070887,GO:0023052,GO:0008897,GO:0000287,GO:0051641,GO:0071495,GO:0051173,GO:0044255,GO:0051234,GO:0016877,GO:0055088,GO:0048731,GO:0048522
AC200298.4_FG001	Zm00001d040637	0	0	0	0	0	0	0	0	AC200298.4_FGT001	717	543	heavy metal-associated isoprenylated plant protein 26-like;heavy metal-associated domain containing protein, expressed	GO:0005794,GO:0046916,GO:0046914,GO:0031410,GO:0016021,GO:0022613,GO:0008324,GO:0016787,GO:0008152,GO:0042221,GO:0009507,GO:0030001
AC200490.3_FG005	Zm00001d040195	0	0	0	0	0	0	0	0	AC200490.3_FGT005	3015	2841	;retrotransposon protein, putative, Ty3-gypsy subclass, expressed	GO:0005488,GO:0004871,GO:0005737,GO:0016021,GO:0065007,GO:0016787,GO:0032501,GO:0006810,GO:0009058,GO:0023052,GO:0009987
AC200495.3_FG001	Zm00001d007252	0	0	0	0	0	0	0	0	AC200495.3_FGT001	703	529	unknown	GO:0044237,GO:0005488
AC200497.4_FG015	Zm00001d039034	0	0	0	0	0	0	0	0	AC200497.4_FGT015	651	477	;retrotransposon protein, putative, unclassified, expressed	GO:0004175,GO:0000781,GO:0003677,GO:0008237,GO:0005654,GO:0006260,GO:0006281,GO:0000794
AC200535.4_FG002	no unique gene id correspondence	0	0	0	0	0	0	0	0	AC200535.4_FGT002	435	261	unknown	GO:0032501,GO:0006355
AC200540.3_FG002	Zm00001d021030	3.71528	0	0	0	2.66935	0	0	0	AC200540.3_FGT002	957	783	unknown	GO:0048869,GO:0005672,GO:0006367,GO:0005737,GO:0016740,GO:0032501,GO:0008134,GO:0010468,GO:0019219
AC200565.4_FG001	no unique gene id correspondence	0	0	0	9.71865	0	0	0	0	AC200565.4_FGT001	549	375	unknown	GO:0019222,GO:0044249,GO:0005737,GO:0016021,GO:0005524,GO:0016570,GO:0016301,GO:0043687,GO:0050794,GO:0005886,GO:0007049,GO:0006796,GO:0006950
AC200622.3_FG005	Zm00001d024356	0	0	0	0	0	0	0	0	AC200622.3_FGT005	852	678	unknown	GO:0005737,GO:0010556,GO:0016310,GO:0046872,GO:0010468,GO:0016301,GO:0006464,GO:0050794,GO:0006351,GO:0006418
AC200627.3_FG005	Zm00001d033960	0	0	0	0	0	0	0	0	AC200627.3_FGT005	732	558	unknown	GO:0044237,GO:0005488
AC200725.4_FG003	Zm00001d039909	0	0	0	0	0	0	0	0	AC200725.4_FGT003	459	285	unknown	GO:0016772,GO:0044237,GO:0016043,GO:0005488
AC200725.4_FG008	Zm00001d039912	0	0	0	0	0	0	0	0	AC200725.4_FGT008	153	5.15	unknown	GO:0044237,GO:0005488
AC200739.5_FG001	Zm00001d046407	0	0	0	0	0	0	0	0	AC200739.5_FGT001	444	270	unknown	GO:0044248,GO:0003677,GO:0006520,GO:0044106,GO:0042180,GO:0050896,GO:0006355
AC200753.3_FG003	Zm00001d018871	0	0	0	0	0	0	0	0	AC200753.3_FGT003	3213	3039	anthranilate phosphoribosyltransferase;anthranilate phosphoribosyltransferase, putative, expressed	GO:0005783,GO:0019915,GO:0016021,GO:0048513,GO:0009845,GO:0005829,GO:0016567,GO:0010162,GO:0050826,GO:0009944,GO:0048646,GO:0016787,GO:0016757,GO:0006810,GO:0010014,GO:0004602,GO:0005544,GO:0005886,GO:0009793,GO:0051649,GO:0031410,GO:0005634,GO:0005509,GO:0006979,GO:0009640,GO:0010075,GO:0034976,GO:0098588,GO:0009627,GO:0045202,GO:0005618,GO:0010182,GO:0009909,GO:0010228,GO:0009506,GO:0009507,GO:…
AC200754.4_FG004	no unique gene id correspondence	1.74546	0	0	0	0.791906	0	0	0	AC200754.4_FGT004	1701	1527	TPA: hypothetical protein ZEAMMB73_874072;expressed protein	GO:0006810,GO:0003824,GO:0016021,GO:0019867,GO:0044237,GO:0006950,GO:0004872,GO:0005488
AC200876.4_FG002	Zm00001d040676	0	0	0	0	0	0	0	0	AC200876.4_FGT002	717	543	unknown	GO:0070885,GO:0043034,GO:0042802,GO:0014733,GO:0032513,GO:0031430
AC200876.4_FG003	Zm00001d040675	0	0	0	0	0	0	0	0	AC200876.4_FGT003	1014	840	unknown	GO:0016021,GO:0070885,GO:0043034,GO:0070887,GO:0042802,GO:0014733,GO:0032513,GO:0004872,GO:0004871,GO:0031430
AC200881.4_FG002	Zm00001d032294	0	0	0	0	0	0	0	0	AC200881.4_FGT002	843	669	unknown	GO:0008168,GO:0005737,GO:0006325,GO:0019219,GO:0031326,GO:0048188,GO:0010468,GO:0019538,GO:0010556,GO:0006351,GO:0005488
AC200881.4_FG007	Zm00001d032296	0	0	0	0	0	0	0	0	AC200881.4_FGT007	924	750	;SAP domain containing protein, expressed	GO:0000781,GO:0044237,GO:0003676,GO:0005737,GO:0016787,GO:0043234,GO:0005681
AC200884.4_FG002	Zm00001d010878	0	0	0	0	0	0	0	0	AC200884.4_FGT002	489	315	rna-binding motif x-linked 2;RNA-binding motif protein, putative, expressed	GO:0003676,GO:0005737,GO:0016043,GO:0005654,GO:0005694,GO:0003824,GO:0051649,GO:0016071,GO:0050896,GO:0007275,GO:0006396
AC200887.4_FG002	Zm00001d016146	38.3606	0	20.6215	5.27984	13.9831	0	15.2869	0	AC200887.4_FGT002	513	339	;retrotransposon protein, putative, unclassified, expressed	GO:0044237,GO:0005871,GO:0005874,GO:0005737,GO:0005524,GO:0016787,GO:0008017
AC200904.3_FG003	Zm00001d040224	0	0	0	0	0	0	0	0	AC200904.3_FGT003	1518	1344	e3 ubiquitin-protein ligase sina-like 10;expressed protein	GO:0008234,GO:0048869,GO:0005634,GO:0065007,GO:0006508,GO:0007399
AC201740.3_FG003	no unique gene id correspondence	0	0	0	0	0	0	0	0	AC201740.3_FGT003	396	222	zinc finger protein stamenless 1-like;ZOS9-11 - C2H2 zinc finger protein, expressed	GO:0048513,GO:0046872,GO:0003676,GO:0000228,GO:0016604,GO:0003824,GO:0050896,GO:0006355,GO:0030154,GO:0005737,GO:0000785,GO:0015630
AC201767.3_FG003	Zm00001d043664	0	0	0	0	0	0	0	0	AC201767.3_FGT003	525	351	unknown	GO:1902600,GO:0043687,GO:0004129,GO:0032501,GO:0050794,GO:0006950,GO:0023052
AC201769.3_FG002	no unique gene id correspondence	0	0	0	0	0	0	0	0	AC201769.3_FGT002	312	138	unknown	GO:0045095,GO:0090305,GO:0003676,GO:0005737,GO:0005634,GO:0000166,GO:0004386
AC201791.3_FG005	Zm00001d016945	0	0	0	0	0	0	0	0	AC201791.3_FGT005	519	345	unknown	GO:0016021,GO:0046872,GO:0050896,GO:0006355,GO:0005730,GO:0006325,GO:0048856
AC201797.4_FG006	Zm00001d033923	0	0	0	0	0	0	0	0	AC201797.4_FGT006	507	333	unknown	GO:0016021,GO:0006171,GO:0035556,GO:0016301,GO:0006813,GO:0005249,GO:0006096,GO:0016849
AC201798.4_FG005	no unique gene id correspondence	0	0	0	0	0	0	0	0	AC201798.4_FGT005	300	126	unknown	GO:0006807,GO:0044237,GO:0030286,GO:0005737,GO:0005819,GO:0016020,GO:0030529,GO:0000776,GO:0000794,GO:0005488
AC201815.4_FG001	Zm00001d014471	4.03761	0	0.550266	0.959042	2.55371	0	0	0	AC201815.4_FGT001	1893	1719	;pentatricopeptide, putative, expressed	GO:0016740,GO:0050832,GO:0031425,GO:0080156,GO:0004519,GO:0005488,GO:0009651,GO:0010087,GO:0005634,GO:0005739,GO:0009737,GO:0010588,GO:0010182,GO:0009507,GO:0010305,GO:0009749
AC201828.3_FG002	Zm00001d005054	0	0	0	0	0	0	0	0	AC201828.3_FGT002	537	363	unknown	GO:0044237,GO:0005737,GO:0072686,GO:0005634,GO:0008017,GO:0005876,GO:0051233,GO:0000910,GO:0000226
AC201832.3_FG006	no unique gene id correspondence	0	0	0	0	0	0	0	0	AC201832.3_FGT006	576	402	dr1-associated corepressor;histone-like transcription factor and archaeal histone, putative, expressed	GO:0003677,GO:0000228,GO:0016602,GO:0005654,GO:0003824,GO:0006357,GO:0046982,GO:0032502,GO:0045892,GO:0000785
AC201888.3_FG013	Zm00001d026538	0	0	0	0	0	0	0	0	AC201888.3_FGT013	768	594	;BTBZ3 - Bric-a-Brac, Tramtrack, Broad Complex BTB domain with TAZ zinc finger and Calmodulin-binding domains, expressed	GO:0007275,GO:0005634,GO:0006366,GO:0016491,GO:0006281,GO:0006355,GO:0005488
AC201891.3_FG001	Zm00001d050618	0	0	0	0	0	0	0	0	AC201891.3_FGT001	249	75.09	;mitochondrial NADH-ubiquinone oxidoreductase, putative, expressed	GO:0006661,GO:0055114,GO:0005488,GO:0005743,GO:0018130,GO:0004129,GO:0009309,GO:0008652,GO:0008137,GO:0044106,GO:0042364,GO:0070469,GO:0009108,GO:0031123,GO:0042180
AC201898.4_FG004	Zm00001d033106	0	0	0	0	0	0	0	0	AC201898.4_FGT004	258	84.03	unknown	GO:0044237,GO:0003723
AC201966.3_FG001	Zm00001d030428	0	0	0	0	0	0	0	0	AC201966.3_FGT001	591	417	unknown	GO:0031323,GO:0001763,GO:0042221,GO:0035556,GO:0048513,GO:0048518,GO:0006936,GO:0043687,GO:0090257,GO:0007010,GO:0046907
AC201969.4_FG005	Zm00001d036034	0	0	0	0	1.45291	0	0	0	AC201969.4_FGT005	999	825	unknown	GO:0048518,GO:0016787,GO:0016075,GO:0006357,GO:0016491,GO:0005730,GO:0006334,GO:0000176,GO:0000177
AC201977.3_FG005	Zm00001d045333	0	0	0	0	0	0	0	0	AC201977.3_FGT005	753	579	unknown	GO:0005634,GO:0006355,GO:0005488
AC201985.4_FG003	no unique gene id correspondence	0	0	4.35606	0	0	0	0	0	AC201985.4_FGT003	543	369	unknown	GO:0044237
AC201986.3_FG002	no unique gene id correspondence	0	0	0	0	0	0	0	0	AC201986.3_FGT002	513	339	unknown	GO:0050896,GO:0044237,GO:0065007
AC201995.4_FG001	Zm00001d006491	0	0	0	0	0	0	0	0	AC201995.4_FGT001	852	678	;9-cis-epoxycarotenoid dioxygenase 1, chloroplast precursor, putative, expressed	GO:0016310,GO:0016021,GO:0016701,GO:0006721,GO:0032787,GO:0042180,GO:0016772,GO:0005622,GO:0008299,GO:0007165
AC202000.4_FG006	no unique gene id correspondence	0	0	0	0	0	0	0	0	AC202000.4_FGT006	936	762	unknown	GO:0044237,GO:0003677,GO:0046983
AC202011.3_FG010	Zm00001d032000	0	0	0	0	0	0	0	0	AC202011.3_FGT010	717	543	;carrier, putative, expressed	GO:0035556,GO:0005737,GO:0005813,GO:0005634,GO:0000922,GO:0016740,GO:0016192,GO:0046907
AC202015.3_FG004	no unique gene id correspondence	0	0	0	0	0	0	0	0	AC202015.3_FGT004	696	522	;expressed protein	GO:0016310,GO:0009279,GO:0005524,GO:0006810,GO:0005215,GO:0016301,GO:0004872
AC202040.4_FG002	no unique gene id correspondence	0	0	0	0	0	0	0	0	AC202040.4_FGT002	1281	1107	hypothetical protein ZEAMMB73_571967;retrotransposon protein, putative, unclassified, expressed	GO:0044237,GO:0016021,GO:0016787,GO:0006810,GO:0009507,GO:0005975,GO:0005634
AC202041.4_FG003	Zm00001d028706	0	0	0	0	0	0	0	0	AC202041.4_FGT003	381	207	;PPR repeat domain containing protein, putative, expressed	GO:0019226,GO:0044249,GO:0005871,GO:0005874,GO:0005737,GO:0072686,GO:0006810,GO:0016787,GO:0050794,GO:0016772,GO:0050896,GO:0048878,GO:0005488
AC202069.3_FG002	Zm00001d047543	0	0	0	0	0	0	0	0	AC202069.3_FGT002	909	735	cytochrome p450 superfamily protein;cytochrome P450, putative, expressed	GO:0005783,GO:0044237,GO:0044281,GO:0016709,GO:0005634,GO:0009506,GO:0005506,GO:0032502,GO:0020037,GO:0031966,GO:0009058,GO:0055114,GO:0009507,GO:0044238,GO:0009055,GO:0050896
AC202073.4_FG001	Zm00001d003572	4.92711	0	0	0	3.51717	0	0	0	AC202073.4_FGT001	1137	963	;calmodulin binding protein, putative, expressed	GO:0009595,GO:0016358,GO:0031348,GO:0000165,GO:0010310,GO:0050832,GO:0010363,GO:0006612,GO:0003677,GO:0080142,GO:0009867,GO:0035304,GO:0006355,GO:0001666,GO:0009654,GO:0005634,GO:0002237,GO:0010112,GO:0010200,GO:0030554,GO:0005516,GO:0042742,GO:0004672,GO:0009581,GO:0009743,GO:0009862
AC202076.3_FG009	Zm00001d018396	0	0	0	0	0	0	0	0	AC202076.3_FGT009	303	129	;hypothetical protein	GO:0008745,GO:0090304,GO:0044249,GO:0009253,GO:0044260,GO:0048869,GO:0010468,GO:0050794,GO:0009059,GO:0051276
AC202091.4_FG003	no unique gene id correspondence	0	0	0	0	0	0	0	0	AC202091.4_FGT003	834	660	;transposon protein, putative, Pong sub-class, expressed	GO:0044237,GO:0000166,GO:0005737,GO:0016021,GO:0046872,GO:0016787,GO:0006810
AC202092.2_FG003	no unique gene id correspondence	0	0	0	0	0	0	0	0	AC202092.2_FGT003	543	369	unknown	GO:0044237,GO:0005488
AC202101.3_FG002	Zm00001d028688	0	0	0	0	0	0	0	0	AC202101.3_FGT002	939	765	;expressed protein	GO:0031323,GO:0034645,GO:0006139,GO:0006325,GO:0048518,GO:0043687,GO:0048523
AC202107.3_FG001	Zm00001d023460	0	0	0	0	0	0	0	0	AC202107.3_FGT001	450	276	unknown	GO:0044238,GO:0006869,GO:0008289,GO:0044237
AC202110.3_FG004	Zm00001d019960	0	5.11152	8.23878	0	3.10981	2.68594	0	0	AC202110.3_FGT004	612	438	pleiotropic drug resistance protein 2-like isoform x1;Plant PDR ABC transporter associated domain containing protein, expressed	GO:0016887,GO:0006139,GO:0005634,GO:0005739,GO:0016740,GO:0005524,GO:0006810,GO:0006950,GO:0012505,GO:0051704,GO:0022891,GO:0043233,GO:0016021
AC202122.2_FG001	Zm00001d045486	0	0	0	0	0	0	0	0	AC202122.2_FGT001	213	40.84	cytochrome p450 704c1-like;cytochrome P450 86A1, putative, expressed	GO:0006520,GO:0005783,GO:0042180,GO:0044249,GO:0044283,GO:0031090,GO:0016709,GO:0005506,GO:0032502,GO:0019748,GO:0020037,GO:0032787,GO:0008610,GO:0044255,GO:0055114,GO:0009507,GO:0050896,GO:0034641,GO:0005740
AC202129.3_FG001	Zm00001d019132	0	0	0	0	0	0	0	0	AC202129.3_FGT001	360	186	;expressed protein	GO:0045261,GO:0005488,GO:0009579,GO:0046933,GO:0015986,GO:0005743,GO:0005886,GO:0009507
AC202139.3_FG008	no unique gene id correspondence	0	0	0	0	0	0	0	0	AC202139.3_FGT008	834	660	dead-box atp-dependent rna helicase 1;DEAD-box ATP-dependent RNA helicase, putative, expressed	GO:0003676,GO:0005737,GO:0005654,GO:0005694,GO:0005524,GO:0043234,GO:0017111,GO:0006396,GO:0005681
AC202144.5_FG001	Zm00001d047822	0	0	0	0	0	0	0	0	AC202144.5_FGT001	429	255	unknown	GO:0006304,GO:0016458,GO:0016571,GO:0006023,GO:0033554,GO:0005488,GO:0009279,GO:0009653,GO:0016575,GO:0006810,GO:0006354,GO:0006357,GO:0006730,GO:0070887,GO:0010646,GO:0005215,GO:0043687,GO:0045892,GO:0045893,GO:0004872,GO:0051146,GO:0007275,GO:0045814
AC202172.3_FG004	Zm00001d029775	0	0	0	0	0	0	0	0	AC202172.3_FGT004	228	54.64	defensin sd2-like;DEF9 - Defensin and Defensin-like DEFL family, expressed	GO:0048869,GO:0009607,GO:0009887,GO:0009309,GO:0009888,GO:0006952,GO:0006355,GO:0008233,GO:0010646,GO:0009505,GO:0048608,GO:0043687,GO:0005886,GO:0051179,GO:0007010,GO:0005576,GO:0048522
AC202178.3_FG002	Zm00001d024367	5.33304	0	0	0	0	0	0	0	AC202178.3_FGT002	597	423	unknown	GO:0034645,GO:0044262,GO:0007166,GO:0070647,GO:0006468,GO:0019219,GO:0019318,GO:0003824,GO:0006259
AC202179.3_FG004	no unique gene id correspondence	0	0	0	0	0	0	0	0	AC202179.3_FGT004	1323	1149	lycopene epsilon chloroplastic;protein kinase domain containing protein, putative, expressed	GO:0019752,GO:0044249,GO:0034641,GO:0005737,GO:0016021,GO:0016740,GO:0016787,GO:0005886,GO:0044238,GO:0042180
AC202179.3_FG005	no unique gene id correspondence	0	0	0	0	0	0	0	0	AC202179.3_FGT005	1794	1620	lycopene epsilon chloroplastic;protein kinase domain containing protein, putative, expressed	GO:0005634,GO:0016020,GO:0005739,GO:0007275,GO:0016740,GO:0016787,GO:0009507,GO:0016070,GO:0050896
AC202181.3_FG010	Zm00001d011601	4.28215	0	0	0	6.64127	0	0	0	AC202181.3_FGT010	861	687	nucleotide biding protein;RNA recognition motif containing protein, putative, expressed	GO:0005737,GO:0005654,GO:0005694,GO:0008380,GO:0000166,GO:0050794,GO:0003824,GO:0016071,GO:0050896,GO:0003723,GO:0007275
AC202185.4_FG004	Zm00001d030346	0	2.75926	0	0	0	39.7882	0	0	AC202185.4_FGT004	1031	857	hsp20 alpha crystallin family protein	GO:0009408,GO:0009536,GO:0005634,GO:0016740,GO:0015630,GO:0042221
AC202187.4_FG003	Zm00001d050472	0	0	0	0	0	0	0	0	AC202187.4_FGT003	1131	957	;transposon protein, putative, CACTA, En/Spm sub-class, expressed	GO:0005737,GO:0006139,GO:0016021,GO:0000776,GO:0003824,GO:0005488
AC202384.4_FG009	Zm00001d006867	0	0	0	0	0	0	0	0	AC202384.4_FGT009	894	720	;expressed protein	GO:0006950,GO:0000226,GO:0005737,GO:0005634,GO:0007275,GO:0065007,GO:0005856,GO:0000279,GO:0000278,GO:0043234,GO:0044238,GO:0016301,GO:0022402,GO:0034641
AC202391.4_FG002	no unique gene id correspondence	0	0	0	0	0	0	0	0	AC202391.4_FGT002	1671	1497	TPA: hypothetical protein ZEAMMB73_445489;zinc knuckle domain containing protein, expressed	GO:0008270,GO:0003676,GO:0005737,GO:0075713,GO:0019058,GO:0019013,GO:0006310,GO:0022414,GO:0042025,GO:0016070,GO:0016787,GO:0015074,GO:0005576,GO:0030430
AC202396.4_FG010	Zm00001d013901	0	0	0	0	0	0	0	0	AC202396.4_FGT010	582	408	nac domain-containing protein 48;No apical meristem protein, putative, expressed	GO:0008270,GO:0009611,GO:0000794,GO:0043234,GO:0003677,GO:0009788,GO:0006355,GO:0006974,GO:0030529
AC202417.5_FG002	no unique gene id correspondence	0	0	0	0	0	0	0	0	AC202417.5_FGT002	297	123	unknown	GO:0016021,GO:0046872,GO:0005524,GO:0044237,GO:0019829,GO:0030001,GO:0098655
AC202432.3_FG006	Zm00001d012324	6.06055	0	0	0	4.07822	0	0	0	AC202432.3_FGT006	747	573	;ATPase, V1 complex, subunit B protein	GO:0046034,GO:0015991,GO:0065007,GO:0005524,GO:0050896,GO:0005774,GO:0016820,GO:0032501,GO:0033180
AC202435.3_FG001	Zm00001d003993	0	0	0	0	0	0	0	0	AC202435.3_FGT001	1161	987	;OsFBO3 - F-box and other domain containing protein, expressed	GO:0008270,GO:0005737,GO:0005634,GO:0016787,GO:0031461,GO:0016567,GO:0007275
AC202435.3_FG003	no unique gene id correspondence	0	0	0	0	0	0	0	0	AC202435.3_FGT003	1562	1388	purple acid phosphatase 3-like;Ser/Thr protein phosphatase family protein, putative, expressed	GO:0005773,GO:0003993,GO:0042542,GO:0016311,GO:0005634,GO:0032502,GO:0009986,GO:0045892,GO:0030643,GO:0019375,GO:0016036,GO:0005576
AC202439.3_FG001	Zm00001d037243	0	0	0	0	0	0	0	0	AC202439.3_FGT001	567	393	;NHL repeat-containing protein, putative, expressed	GO:0009289,GO:0005488,GO:0016887,GO:0009653,GO:0048869,GO:0016021,GO:0016740,GO:0065007,GO:0033036,GO:0009426,GO:0004386,GO:0008152,GO:0046907,GO:0000226
AC202439.3_FG006	Zm00001d037242	0	0	0	0	0	0	0	0	AC202439.3_FGT006	2130	1956	urea transporter;urea active transporter, putative, expressed	GO:0016021,GO:0015847,GO:0015848,GO:0015489,GO:0071918,GO:0003824,GO:0043419,GO:0000139,GO:0015370,GO:0015204,GO:0035725,GO:0005886,GO:0044238,GO:0006995
AC202526.4_FG006	Zm00001d049248	0	0	0	0	0	0	0	0	AC202526.4_FGT006	699	525	unknown	GO:0007275,GO:0044260,GO:0048869,GO:0016043,GO:0050794,GO:0005887
AC202532.4_FG006	Zm00001d022610	0	0	0	0	0	0	0	0	AC202532.4_FGT006	879	705	unknown	GO:0044237,GO:0000922,GO:0005737,GO:0005635,GO:0000776,GO:0016363,GO:0042803,GO:0000278,GO:0008134,GO:0005102,GO:0045120,GO:0045502
AC202534.2_FG007	no unique gene id correspondence	0	0	0	0	0	0	0	0	AC202534.2_FGT007	531	357	unknown	GO:0003924,GO:0005525,GO:0050794,GO:0003743,GO:0009653,GO:0005737,GO:0005102,GO:0048666,GO:0006413
AC202549.3_FG008	no unique gene id correspondence	0	0	0	0	0	0	0	0	AC202549.3_FGT008	537	363	unknown	GO:0007409,GO:0007169,GO:0044238,GO:0048522
AC202561.3_FG007	no unique gene id correspondence	0	0	0	0	0	0	0	0	AC202561.3_FGT007	864	690	unknown	GO:0016311,GO:0016310,GO:0003676,GO:0016301,GO:0008877,GO:0003993
AC202567.4_FG004	Zm00001d016352	0	0	0.899452	0	0	0	0	0	AC202567.4_FGT004	1275	1101	;expressed protein	GO:0001172,GO:0080009,GO:0000166,GO:0006023,GO:0009308,GO:0034637,GO:0039615,GO:0016779,GO:0005976,GO:0006351
AC202705.2_FG001	Zm00001d002142	0	0	0	0	0	0	0	0	AC202705.2_FGT001	474	300	unknown	GO:0016021,GO:0006361,GO:0006355,GO:0005737,GO:0005730,GO:0003723,GO:0042790,GO:0001169,GO:0051179
AC202707.3_FG002	Zm00001d049911	3.07765	0.153482	0	1.82219	9.98507	0.184177	0	0	AC202707.3_FGT002	1398	1224	ubiquitin carboxyl-terminal hydrolase isozyme l5-like;ubiquitin carboxyl-terminal hydrolase, family 1, putative, expressed	GO:0010016,GO:0008242,GO:0030512,GO:0005829,GO:0005838,GO:0048366,GO:0016790,GO:0031011,GO:0004843,GO:0021670,GO:0008340,GO:0071947,GO:0048853,GO:0061136,GO:0034399,GO:0030901
AC202855.3_FG004	Zm00001d052757	0	0	0	0	0	0	0	0	AC202855.3_FGT004	669	495	casp-like protein sb07g000300;membrane associated DUF588 domain containing protein, putative, expressed	GO:0016021,GO:0007043,GO:0005829,GO:0042545,GO:0016772,GO:0050896,GO:0010413,GO:0048226,GO:0003954,GO:0045492,GO:0044459,GO:0032502,GO:0051536,GO:0043424,GO:0016226,GO:0009506
AC202864.3_FG002	Zm00001d038801	0	0.253613	5.11805	1.11957	0.86946	0	0	0	AC202864.3_FGT002	1149	975	GATA transcription factor 12; gata transcription factor 12-like	GO:0008270,GO:0005667,GO:0000228,GO:0007623,GO:0030154,GO:0009416,GO:0005737,GO:0001085,GO:0000118,GO:0001228,GO:0045944,GO:0003682,GO:0007275,GO:0000977
AC202867.3_FG008	Zm00001d041676	0	0	0	0	0	0	0	0	AC202867.3_FGT008	405	231	clathrin light chain 3-like;heavy-metal-associated domain-containing protein, putative, expressed	GO:0044237,GO:0035556,GO:0000139,GO:0016820,GO:0046916,GO:0046914,GO:0031410,GO:0016021,GO:0005739,GO:0008324,GO:0006950,GO:0009507,GO:0030001
AC202867.3_FG010	no unique gene id correspondence	0	0	0	0	0	0	0	0	AC202867.3_FGT010	651	477	unknown	GO:0009987,GO:0051179,GO:0008152
AC202877.3_FG002	no unique gene id correspondence	0	0	0	0	0	0	0	0	AC202877.3_FGT002	1113	939	;retrotransposon protein, putative, unclassified, expressed	GO:0007166,GO:0016021,GO:0048513,GO:0048518,GO:0019935,GO:0004930,GO:0051349,GO:0006810,GO:0006950,GO:0051239,GO:0042221,GO:0030817,GO:0005215,GO:0019867,GO:0034404,GO:0031281
AC202900.3_FG001	Zm00001d049784	0	0	0	0	0	0	0	0	AC202900.3_FGT001	615	441	unknown	GO:0015935,GO:0006807,GO:0044237,GO:0016787
AC202911.3_FG002	no unique gene id correspondence	5.72417	0	0	0	0	0	0	0	AC202911.3_FGT002	681	507	unknown	GO:0044237,GO:0005488
AC202915.3_FG002	Zm00001d010902	1.5235	0	0.777013	5.52825	5.49041	0	3.5775	1.67371	AC202915.3_FGT002	1047	873	hypothetical protein ZEAMMB73_958380;phosphoglycerate mutase, putative, expressed	GO:0016311,GO:0050278,GO:0005634,GO:0005739,GO:0016740,GO:0032502,GO:0006810,GO:0009507,GO:0005975,GO:0005829,GO:0050896
AC202921.3_FG004	Zm00001d042819	0	0	0	0	0	0	0	0	AC202921.3_FGT004	471	297	;expressed protein	GO:0016310,GO:0005952,GO:0003951,GO:0044260,GO:0004143,GO:0007205
AC202930.4_FG007	Zm00001d046585	0	0	0	0	0	0	0	0	AC202930.4_FGT007	420	246	unknown	GO:0044237,GO:0005488
AC202930.4_FG008	no unique gene id correspondence	0	0	0	0	0	0	0	0	AC202930.4_FGT008	294	120	unknown	GO:0090304,GO:0034645,GO:0010467,GO:0044267,GO:0050794,GO:0010556
AC202940.3_FG004	no unique gene id correspondence	0	0	0	0	0	0	0	0	AC202940.3_FGT004	432	258	unknown	GO:0016043,GO:0006810,GO:0046872,GO:0019031,GO:0016787,GO:0032501,GO:0009056,GO:0015074,GO:0005576,GO:0016021
AC202950.3_FG008	Zm00001d012873	0	0	0	0	0	0	0	0	AC202950.3_FGT008	1344	1170	nac domain transcription factor superfamily protein;expressed protein	GO:0022607,GO:0030154,GO:0003677,GO:0008233,GO:0006508,GO:0032501,GO:0007015,GO:0051179,GO:0050896,GO:0006355
AC202953.3_FG003	no unique gene id correspondence	0	0	0	0	0	0	0	0	AC202953.3_FGT003	360	186	unknown	GO:0005737,GO:0005634,GO:0016043,GO:0004672,GO:0005694,GO:0005856,GO:0006464,GO:0012505,GO:0043234,GO:0006796,GO:0007275,GO:0007165
AC202959.3_FG001	Zm00001d040914	0	0	0	0	0	0	0	0	AC202959.3_FGT001	915	741	unknown	GO:0000160,GO:0016021,GO:0048518,GO:0048519,GO:0000155,GO:0016043,GO:0005524,GO:0006355,GO:0023014,GO:0018106,GO:0007275,GO:0022414,GO:0005886
AC202965.3_FG002	Zm00001d049098	0	0	0	0	0	0	0	0	AC202965.3_FGT002	693	519	unknown	GO:0051539,GO:0009653,GO:0009570,GO:0005634,GO:0005739,GO:0050789,GO:0006284,GO:0003824,GO:0051179,GO:0005975,GO:0048869,GO:0048731
AC202974.3_FG004	Zm00001d012889	0	0	0	0	0	0	0	0	AC202974.3_FGT004	654	480	protein yls9-like;harpin-induced protein 1 domain containing protein, expressed	GO:0046658,GO:0004871,GO:0016021,GO:0004672,GO:0000166,GO:0006952,GO:0030003,GO:0009506,GO:0009507,GO:0006812,GO:0007165
AC202989.3_FG007	Zm00001d029911	0	0	0	0	0	0	0	0	AC202989.3_FGT007	1008	834	unknown	GO:0015629,GO:0008233,GO:0005819,GO:0044260,GO:0005634,GO:0051179,GO:0000776,GO:0044238,GO:0000779
AC202991.3_FG003	no unique gene id correspondence	0	0	0	0	0	0	0	0	AC202991.3_FGT003	372	198	unknown	GO:0005615,GO:0044237,GO:0005488,GO:0033554,GO:0008236
AC203001.3_FG001	no unique gene id correspondence	0	0	0	0	0	0	0	0	AC203001.3_FGT001	750	576	unknown	GO:0048468,GO:0007166,GO:0004866,GO:0051050,GO:0048583,GO:0045859,GO:0042107,GO:0035556,GO:0009653,GO:0006955,GO:0042254,GO:0003008,GO:0046903,GO:0007190,GO:0006954,GO:0050801,GO:0010646,GO:0006505,GO:0045619,GO:0043066,GO:0009605,GO:0007267
AC203006.3_FG005	no unique gene id correspondence	0	0	0	0	0	0	0	0	AC203006.3_FGT005	882	708	hypothetical protein ZEAMMB73_845103;retrotransposon protein, putative, unclassified, expressed	GO:0007165,GO:0008270,GO:0003676,GO:0065008,GO:0006468,GO:0003824,GO:0051234,GO:0006950,GO:0048731,GO:0048522
AC203019.3_FG001	Zm00001d033573	0	0	0	0	0	0	0	0	AC203019.3_FGT001	720	546	probable beta- -galactosyltransferase 18-like;galactosyltransferase family protein, putative, expressed	GO:0030246,GO:0008378,GO:0006486,GO:0016021,GO:0032502,GO:0005794,GO:0032501,GO:0048522
AC203027.3_FG003	Zm00001d036096	0	0	0	0	0	0	0	0	AC203027.3_FGT003	1092	918	unknown	GO:0044237,GO:0008270
AC203031.3_FG002	Zm00001d020644	3.85556	1.34813	4.29962	8.02928	0	0	7.92133	0	AC203031.3_FGT002	540	366	TATA-binding related factor (TRF) of subunit 20 of Mediator complex; mediator of rna polymerase ii transcription subunit 20a-like	GO:0009451,GO:0016592,GO:0044710,GO:0003713,GO:0006364,GO:0001104,GO:0006357
AC203048.3_FG001	Zm00001d013829	51.4505	0	0	0	68.8165	0	0	0	AC203048.3_FGT001	246	72.13	;expressed protein	GO:0009236,GO:0031323,GO:0034645,GO:0006139,GO:0016993
AC203090.3_FG005	Zm00001d032234	0	0	0	0	0	0	0	0	AC203090.3_FGT005	267	93	TPA: hypothetical protein ZEAMMB73_981043;expressed protein	GO:0004857,GO:0043086,GO:0016043,GO:0030599,GO:0008152,GO:0016192,GO:0046907,GO:0015031
AC203093.3_FG001	Zm00001d035469	0	0	0	0	0	0	0	0	AC203093.3_FGT001	615	441	unknown	GO:0005089,GO:0044249,GO:0034641,GO:0003676,GO:0043547,GO:0035023,GO:0016020,GO:0010467,GO:0046872,GO:0044260,GO:0009059,GO:0044238
AC203101.3_FG002	Zm00001d037462	0	0	0	0	0	0	0	0	AC203101.3_FGT002	885	711	unknown	GO:0005488,GO:0016874,GO:0004842,GO:0016567
AC203148.3_FG005	Zm00001d010467	0	0	0	0	0	0	0	0	AC203148.3_FGT005	582	408	integral membrane protein;	GO:0080090,GO:0016021,GO:0006171,GO:0019932,GO:0016787,GO:0016772,GO:0051339,GO:0030154,GO:0051234,GO:0034404,GO:0031323,GO:0048522
AC203159.3_FG009	no unique gene id correspondence	0	0	0	0	0	0	0	0	AC203159.3_FGT009	675	501	unknown	GO:0042626,GO:0016021,GO:0005524,GO:0055085,GO:0044237
AC203159.3_FG010	Zm00001d018874	0	0	0	0	0	0	0	0	AC203159.3_FGT010	558	384	blue copper protein precursor;plastocyanin-like domain containing protein, putative, expressed	GO:0030139,GO:0048513,GO:0005507,GO:0048608,GO:0009987,GO:0008152,GO:0005886,GO:0009055,GO:0009791,GO:0003824,GO:0050896
AC203173.3_FG001	Zm00001d012767	0	0	0	0	0	0	0	0	AC203173.3_FGT001	984	810	;IQ calmodulin-binding motif family protein, expressed	GO:0016137,GO:0044249,GO:0044262,GO:0031410,GO:0007275,GO:0016459,GO:0016787,GO:0005886,GO:0015630,GO:0019748,GO:0050896,GO:0005938
AC203173.3_FG002	Zm00001d012769	0	0	0	0	0	0	0	0	AC203173.3_FGT002	2376	2202	protein kinase;receptor-like protein kinase 5 precursor, putative, expressed	GO:0050832,GO:0048569,GO:0010014,GO:0033612,GO:0048229,GO:0043481,GO:0001558,GO:0008356,GO:0009825,GO:0010223,GO:0009913,GO:0008361,GO:2000027,GO:0016021,GO:1900376,GO:0010148,GO:0010162,GO:0031090,GO:0009926,GO:0031540,GO:0002237,GO:0010103,GO:0010067,GO:0004674,GO:0009855,GO:0009944,GO:0043621,GO:0009743,GO:0009740,GO:0009965,GO:0009845,GO:0048767,GO:0005524,GO:0012505,GO:0009664,GO:0000186,GO:…
AC203173.3_FG004	Zm00001d012770	684.085	12.9367	205.644	243.745	1215.76	10.6169	96.3224	81.9147	AC203173.3_FGT004	2532	2358	elongation factor 2-like;elongation factor, putative, expressed	GO:0002182,GO:0009207,GO:0005794,GO:0003924,GO:0040035,GO:0043234,GO:0005829,GO:0033009,GO:1901069,GO:0005525,GO:0009154,GO:0003746,GO:0045901,GO:0005774,GO:0005730,GO:0005739,GO:0005507,GO:0048046,GO:0046039,GO:0009735,GO:0009631,GO:0030529,GO:0005886,GO:0009506,GO:0009507
AC203176.4_FG003	Zm00001d035362	0	0	0	0	0	0	0	0	AC203176.4_FGT003	795	621	unknown	GO:0016024,GO:0016567,GO:0030176,GO:0050896,GO:0004605,GO:0043161,GO:0009507,GO:0043687,GO:0050789
AC203183.3_FG001	Zm00001d015734	0	0	0	0	0	0	0	0	AC203183.3_FGT001	211	39.09	unknown	GO:0032101,GO:0007165,GO:0042221,GO:0010646,GO:0010467,GO:0006810,GO:0032502,GO:0006950,GO:0003008,GO:0001817
AC203208.4_FG001	no unique gene id correspondence	0	0	0	0	0	0	0	0	AC203208.4_FGT001	657	483	unknown	GO:0016021,GO:0030014,GO:0046872,GO:0006810,GO:0045089,GO:0003824,GO:0008152,GO:0000775,GO:0022891,GO:0005840,GO:0003723,GO:0007165
AC203220.3_FG006	Zm00001d020009	0	0	0	0	0	0	0	0	AC203220.3_FGT006	933	759	unknown	GO:0032502,GO:0016192,GO:0008104,GO:0043170,GO:0016043,GO:0005886,GO:0051641
AC203227.3_FG001	Zm00001d009650	0	0	0	0	0	0	0	0	AC203227.3_FGT001	435	261	;DUF617 domain containing protein, expressed	GO:0050896,GO:0005789,GO:0032501,GO:0016021,GO:0016043,GO:0006812,GO:0046872,GO:0032541,GO:0050794,GO:0000166,GO:0019829
AC203228.3_FG003	Zm00001d021098	0	0	0	0	0	0	0	0	AC203228.3_FGT003	558	384	unknown	GO:0004030,GO:0005261,GO:0005615,GO:0065007,GO:0046873,GO:0032502,GO:0006950,GO:0055114,GO:0006081,GO:0044238,GO:0044351,GO:0043170
AC203237.3_FG001	no unique gene id correspondence	0	0	0	0	0	0	0	0	AC203237.3_FGT001	843	669	unknown	GO:0017016,GO:0044237
AC203244.4_FG001	no unique gene id correspondence	0	0	0	0	0	0	0	0	AC203244.4_FGT001	630	456	unknown	GO:0051287,GO:0004672,GO:0055114,GO:0016616,GO:0044237
AC203253.4_FG001	Zm00001d012295	0	0	0	0	0	0	6.39299	0	AC203253.4_FGT001	576	402	dual specificity protein phosphatase diacylglycerol catalytic region;dual specificity protein phosphatase, putative, expressed	GO:0009653,GO:0033549,GO:0005840,GO:0016772,GO:0004725,GO:0030154,GO:0035335,GO:0051234,GO:0000123,GO:0008138,GO:0048731,GO:0000188,GO:0009058
AC203257.2_FG003	Zm00001d004797	0	0	0	0	0	0	0	0	AC203257.2_FGT003	660	486	tpa: ring zinc finger domain superfamily protein;zinc finger, C3HC4 type domain containing protein, expressed	GO:0005737,GO:0031090,GO:0050789,GO:0032446,GO:0016740,GO:0012505,GO:0031461,GO:0000152,GO:0008270
AC203260.3_FG003	Zm00001d009455	0	0	0	0	0	0	0	0	AC203260.3_FGT003	708	534	unknown	GO:0009790,GO:0005488,GO:0034645,GO:0009653,GO:0006139,GO:0010468,GO:0043687,GO:0050794
AC203262.3_FG002	Zm00001d030642	0	0	0	0	0	0	0	0	AC203262.3_FGT002	360	186	;DUF538 domain containing protein, putative, expressed	GO:0034645,GO:0009653,GO:0019219,GO:0048519,GO:0010468,GO:0016070,GO:0005774,GO:0010556,GO:0048731
AC203265.3_FG002	no unique gene id correspondence	0	0	0	0	0	0	0	0	AC203265.3_FGT002	1557	1383	;expressed protein	GO:0004497,GO:0022607,GO:0042221,GO:0009653,GO:0016021,GO:0007275,GO:0043687,GO:0005886,GO:0051179,GO:0055114,GO:0006996,GO:0006796,GO:0007165
AC203278.4_FG004	Zm00001d015002	0	0	0	0	0	0	0	0	AC203278.4_FGT004	465	291	pathogenesis-related genes transcriptional activator pti6-like;AP2 domain containing protein, expressed	GO:0003677,GO:0009653,GO:0005634,GO:0044267,GO:0007010,GO:0003700,GO:0006355
AC203280.3_FG001	Zm00001d030312	0	0	0	0	0	0	0	0	AC203280.3_FGT001	693	519	TPA: hypothetical protein ZEAMMB73_205613;RNA recognition motif containing protein, putative, expressed	GO:0003676,GO:0005737,GO:0005654,GO:0005694,GO:0000166,GO:0050794,GO:0003824,GO:0050896,GO:0007275,GO:0006396
AC203294.3_FG001	Zm00001d012552	0	0	0	0	0	0	0	0	AC203294.3_FGT001	1395	1221	calcium-dependent protein kinase 34-like;CAMK_CAMK_like.10 - CAMK includes calcium/calmodulin depedent protein kinases, expressed	GO:0080092,GO:0005789,GO:0009697,GO:0006984,GO:0010363,GO:0030968,GO:0005829,GO:0010359,GO:0005773,GO:0035556,GO:0009931,GO:0009862,GO:0009867,GO:0005524,GO:0009789,GO:0031982,GO:0004683,GO:0009651,GO:0046777,GO:0031090,GO:0005634,GO:0005509,GO:0043687,GO:0009723,GO:0005516,GO:0018105,GO:0015629,GO:0005777,GO:0046686,GO:0010119,GO:0005886,GO:0009506,GO:2000026
AC203294.3_FG008	Zm00001d012543	0	0	0	0	0	0	0	0	AC203294.3_FGT008	309	135	unknown	GO:0003677,GO:0004803,GO:0006313
AC203294.3_FG012	Zm00001d012551	0	0	0	0	0	0	0	0	AC203294.3_FGT012	534	360	;VQ motif family protein, expressed	GO:0005783,GO:0031902,GO:0003677,GO:0009816,GO:0071482,GO:0005634,GO:0051091,GO:0009507,GO:0005802
AC203306.3_FG003	no unique gene id correspondence	0	0	0	0	0	0	0	0	AC203306.3_FGT003	438	264	syntaxin-43-like isoform x1;syntaxin, putative, expressed	GO:0031410,GO:0016021,GO:0005794,GO:0009987,GO:0008152,GO:0005886,GO:0016192,GO:0046907
AC203307.4_FG001	no unique gene id correspondence	0	0	0	0	0	0	0	0	AC203307.4_FGT001	324	150	;ubiquitin E3 ligase ICP0, putative, expressed	GO:0007165,GO:0016021,GO:0048518,GO:0048519,GO:0046483,GO:0019082,GO:0000145,GO:0043067,GO:0030479,GO:0043412,GO:0048731,GO:0010646,GO:0008234,GO:0044165,GO:0045095,GO:0044220,GO:0033644,GO:0022414,GO:0042025,GO:0051179
AC203311.3_FG005	Zm00001d023883	0	0	0	0	0	0	0	0	AC203311.3_FGT005	378	204	unknown	GO:0007166,GO:0009966,GO:0048869,GO:0048518,GO:0006661,GO:0005829,GO:0019932,GO:0007186,GO:0016787,GO:0050790,GO:0034404,GO:0008227,GO:0006955,GO:0009790,GO:0009123,GO:0030817,GO:0004672
AC203316.3_FG003	Zm00001d024235	0	0	0	0	0	0	0	0	AC203316.3_FGT003	1080	906	unknown	GO:0003677,GO:0005737,GO:0009279,GO:0044260,GO:0005634,GO:0003824,GO:0005886,GO:0019538,GO:0050896,GO:0007275,GO:0016021,GO:0048522
AC203316.3_FG004	Zm00001d024236	0	0	0	0	0	0	0	0	AC203316.3_FGT004	924	750	unknown	GO:0008270,GO:0003676,GO:0009653,GO:0016021,GO:0016043,GO:0008643,GO:0048513,GO:0055085,GO:0050794,GO:0022008,GO:0006950
AC203324.3_FG008	Zm00001d017694	0	0	0	0	0	0	0	0	AC203324.3_FGT008	681	507	tpa: peptidase c48 domain family protein;	GO:0005871,GO:0005874,GO:0016021,GO:0035023,GO:0050790,GO:0044237,GO:0005488
AC203332.3_FG001	no unique gene id correspondence	0	0	0	0	0	0	0	0	AC203332.3_FGT001	717	543	unknown	GO:0044237,GO:0003824,GO:0005488
AC203341.3_FG003	no unique gene id correspondence	0	0	93.3936	0	0	0	0	0	AC203341.3_FGT003	273	99	unknown	GO:0044237,GO:0003676,GO:0046983
AC203359.3_FG001	Zm00001d017225	0	0	0	0	0	0	0	0	AC203359.3_FGT001	435	261	unknown	GO:0004930,GO:0050896,GO:0030576,GO:0006355,GO:0043565,GO:0032502,GO:0032501,GO:0008283,GO:0070140,GO:0016926,GO:0032183,GO:0003700,GO:0015030
AC203363.3_FG007	no unique gene id correspondence	0	0	0	0	0	0	0	0	AC203363.3_FGT007	825	651	unknown	GO:0044237,GO:0005488
AC203365.3_FG004	Zm00001d017944	0	0	0	0	0	0	0	0	AC203365.3_FGT004	597	423	unknown	GO:0007165,GO:0008270,GO:0070887,GO:0043565,GO:0005634,GO:0044260,GO:0006952,GO:0010033,GO:0003700,GO:0019538
AC203365.3_FG007	no unique gene id correspondence	0	0	0	0	0	0	0	0	AC203365.3_FGT007	495	321	unknown	GO:0090305,GO:0003677,GO:0065007,GO:0006260,GO:0032502,GO:0032501,GO:0005215,GO:0016779,GO:0004519,GO:0071897
AC203366.4_FG001	Zm00001d044363	13.1595	0	1.62211	0	12.9797	0	0	0	AC203366.4_FGT001	1560	1386	;unknown protein; LOCATED IN: cellular_component unknown; EXPRESSED IN: 23 plant structures; EXPRESSED DURING: 14 growth stages.	GO:0000160,GO:0016021,GO:0000166,GO:0006281,GO:0065008,GO:0044249,GO:0007127,GO:0023014,GO:0006310,GO:0004871,GO:0004672,GO:0019219,GO:0032200
AC203381.3_FG006	Zm00001d012726	0	0	0	0	0	0	0	0	AC203381.3_FGT006	243	69.17	;expressed protein	GO:0080090,GO:0031323,GO:0044249,GO:0009279,GO:0048513
AC203382.3_FG005	no unique gene id correspondence	0	0	0	0	0	0	0	0	AC203382.3_FGT005	756	582	unknown	GO:0016310,GO:0007165,GO:0016021,GO:0016301,GO:0005488
AC203392.3_FG004	Zm00001d012315	0	0	1.45241	0	0	0	0	0	AC203392.3_FGT004	1308	1134	tropomyosin- isoforms 33 34-like;prolipoprotein diacylglyceryl transferase, putative, expressed	GO:0044237,GO:0005488
AC203394.3_FG004	Zm00001d004695	0	0	0	0	6.91055	0	0	0	AC203394.3_FGT004	510	336	unknown	GO:0008236,GO:0016020,GO:0006508,GO:0032502,GO:0006810,GO:0006996
AC203401.3_FG003	Zm00001d020987	0	0	0	0	0	0	0	0	AC203401.3_FGT003	711	537	unknown	GO:0006783
AC203408.4_FG003	Zm00001d035442	0	0	0	0	0	0	0	0	AC203408.4_FGT003	1197	1023	endoglucanase 14-like;endoglucanase, putative, expressed	GO:0008810,GO:0009944,GO:0044724,GO:0042547,GO:0010092,GO:0010093,GO:0010054,GO:0010014,GO:0010089,GO:0009835,GO:0048440,GO:0005802,GO:0030245,GO:0005886,GO:0009505,GO:0009506,GO:0009507,GO:0010051,GO:0009624,GO:0005576,GO:0005769
AC203423.3_FG009	no unique gene id correspondence	0	0	0	0	0	0	0	0	AC203423.3_FGT009	2448	2274	;retrotransposon protein, putative, unclassified, expressed	GO:0000087,GO:0051651,GO:0016021,GO:0009279,GO:0042254,GO:0071174,GO:0008152,GO:0003824,GO:0005737,GO:0000226
AC203424.3_FG001	Zm00001d010413	70.1973	2.56871	75.2293	52.8562	100.136	2.39548	17.0385	31.8039	AC203424.3_FGT001	684	510	er membrane protein complex subunit 1-like;expressed protein	GO:0006888,GO:0072546,GO:0016620,GO:0016043,GO:0044267,GO:0044351
AC203430.3_FG007	Zm00001d017970	2.81559	0	0	0	0	0	0	0	AC203430.3_FGT007	489	315	hypothetical protein ZEAMMB73_433894;expressed protein	GO:0044237,GO:0005488
AC203437.2_FG002	Zm00001d025372	0	0	0	0	0	0	0	0	AC203437.2_FGT002	741	567	unknown	GO:0016887,GO:0000166,GO:0006817,GO:0009987,GO:0008152,GO:0043190,GO:0055085,GO:0050896
AC203439.3_FG005	Zm00001d005405	0	0	0	0	0	0	0	0	AC203439.3_FGT005	480	306	unknown	GO:0016740,GO:0046872,GO:0044262,GO:0006366,GO:0016787,GO:0006355,GO:0005634,GO:0046164,GO:0006006,GO:0042221
AC203531.3_FG002	no unique gene id correspondence	0	0	0	0	0	0	0	0	AC203531.3_FGT002	693	519	unknown	GO:0005488,GO:0016740,GO:0009116
AC203535.4_FG001	Zm00001d042287	107.335	0.663985	27.9961	31.5798	109.866	1.05104	3.74743	4.0908	AC203535.4_FGT001	2778	2604	cell division cycle 5-like;MYB family transcription factor, putative, expressed	GO:0071987,GO:0051298,GO:0050832,GO:0003677,GO:0000228,GO:0016607,GO:0009870,GO:0003824,GO:0006355,GO:0000974,GO:0051329,GO:0000123,GO:0005730,GO:0071011,GO:0071013,GO:0010204,GO:0045292,GO:0003682,GO:0042742,GO:0007275,GO:0051301,GO:0000785,GO:0010389,GO:0009507,GO:0003700
AC203535.4_FG002	Zm00001d042288	10.0597	168.313	27.4994	39.061	26.103	378.529	30.83	20.3015	AC203535.4_FGT002	1201	1027	NAC domain containing protein 47; nac domain-containing protein 68	GO:0010047,GO:0010363,GO:0009414,GO:0048569,GO:0003677,GO:0043424,GO:0009863,GO:0009867,GO:0042538,GO:0006355,GO:0009611,GO:0005737,GO:0009809,GO:0010089,GO:0005634,GO:0009409,GO:0009834,GO:0009723,GO:0009733,GO:0009738,GO:0009901,GO:0010286,GO:0009744,GO:0009620,GO:0008361
AC203535.4_FG004	Zm00001d042289	0	0	0	0	0	0	0	0	AC203535.4_FGT004	1317	1143	rieske domain containing expressed;rieske domain containing protein, expressed	GO:0008942,GO:0009941,GO:0050794,GO:0042128,GO:0006950,GO:0051179,GO:0055114,GO:0009535,GO:0051537,GO:0034641
AC203535.4_FG006	Zm00001d042286	0	0	0	0	0	0	0	0	AC203535.4_FGT006	549	375	;expressed protein	GO:0032501,GO:0006885,GO:0009987,GO:0051234
AC203535.4_FG007	Zm00001d042285	0	0	0	0	0	0	0	0	AC203535.4_FGT007	1308	1134	probable serine threonine-protein kinase at1g54610;protein kinase domain containing protein, expressed	GO:0044710,GO:0009615,GO:0005829,GO:0048569,GO:0005856,GO:0016604,GO:0005524,GO:0050792,GO:0012505,GO:0048366,GO:0043687,GO:0048440,GO:0004674,GO:0051301,GO:0006468,GO:0005886,GO:0006397
AC203570.4_FG005	Zm00001d024841	3.13133	0	2.6302	0	0	0	1.35772	15.5385	AC203570.4_FGT005	759	585	Putative uncharacterized protein ;Tudor/PWWP/MBT superfamily protein	GO:0016740,GO:0003677,GO:0000228,GO:0005654,GO:0043412,GO:0006355,GO:0005737,GO:0007275,GO:0006325
AC203571.3_FG001	Zm00001d047060	0	0	2.42111	0	0	0	0	0	AC203571.3_FGT001	903	729	;expressed protein	GO:0010051,GO:0044237,GO:0003677,GO:0009887,GO:0005886,GO:0009507
AC203571.3_FG007	Zm00001d047061	0	0	0	0	0	0	0	0	AC203571.3_FGT007	735	561	unknown	GO:0065007,GO:0006810,GO:0032502,GO:0005275,GO:0050877,GO:0043687,GO:0007154,GO:0023052
AC203672.3_FG001	no unique gene id correspondence	0	0	0	0	0	0	0	0	AC203672.3_FGT001	465	291	unknown	GO:0008270,GO:0043565,GO:0043687,GO:0003700,GO:0006355
AC203748.3_FG002	no unique gene id correspondence	1.58766	0	0	0	0	0	0	0	AC203748.3_FGT002	1551	1377	hypothetical protein ZEAMMB73_036515;expressed protein	GO:0009279,GO:0016021,GO:0065007,GO:0016787,GO:0006351,GO:0005488
AC203752.5_FG002	Zm00001d036741	68.6528	0	0	32.2115	60.8649	0	0	0	AC203752.5_FGT002	312	138	isoleucine--trna cytoplasmic-like isoform x2;isoleucyl-tRNA synthetase, cytoplasmic, putative, expressed	GO:0004812,GO:0005654,GO:0005524,GO:0016787,GO:0005739,GO:0009507,GO:0006418
AC203753.4_FG006	Zm00001d019497	38.883	0	5.69291	0	24.7646	0	1.50695	0	AC203753.4_FGT006	1737	1563	neutral alpha-glucosidase c-like;glycosyl hydrolase, family 31, putative, expressed	GO:0005783,GO:0044262,GO:0005634,GO:0009507,GO:0043170,GO:0004553
AC203753.4_FG007	Zm00001d019497	0	0	0	0	0	0	0	0	AC203753.4_FGT007	360	186	neutral alpha-glucosidase c-like;glycosyl hydrolase, family 31, putative, expressed	GO:0030246,GO:0044267,GO:0009507,GO:0005975,GO:0004553
AC203754.4_FG007	no unique gene id correspondence	0	0	0	0	0	0	0	0	AC203754.4_FGT007	768	594	;expressed protein	GO:0007127,GO:0016021,GO:0004180,GO:0006508,GO:0051327,GO:0005886,GO:0006310
AC203754.4_FG008	Zm00001d038358	72.6503	0	10.4019	23.6374	19.1101	0	1.15174	0	AC203754.4_FGT008	1635	1461	delta-1-pyrroline-5-carboxylate synthetase; delta 1-pyrroline-5-carboxylate synthase 2	GO:0042538,GO:0016020,GO:0048513,GO:0055114,GO:0005829,GO:0006561,GO:0009309,GO:0009269,GO:0004349,GO:0048364,GO:0016310,GO:0009555,GO:0005739,GO:0040010,GO:0044106,GO:0006979,GO:0004350,GO:0009793,GO:0009737,GO:0009506,GO:0009507,GO:0042180
AC203761.3_FG002	Zm00001d045746	58.9417	0	0	0	32.7376	0	0	0	AC203761.3_FGT002	2001	1827	hypothetical protein ZEAMMB73_104907;DNA topoisomerase I family protein, expressed	GO:0044249,GO:0003677,GO:0005737,GO:0005634,GO:0004674,GO:0065007,GO:0005694,GO:0006468,GO:0005886,GO:0006265,GO:0003917,GO:0022402
AC203768.3_FG005	Zm00001d035742	0	0	0	0	0	0	0	0	AC203768.3_FGT005	1008	834	peptidase m48 family protein;peptidase, putative, expressed	GO:0044249,GO:0005737,GO:0006508,GO:0004222,GO:0044267,GO:0005886,GO:0055086,GO:0016021,GO:0005488
AC203774.3_FG004	Zm00001d037475	0	0	0	0	0	0	0	0	AC203774.3_FGT004	714	540	unknown	GO:0044249,GO:0008374,GO:0016021,GO:0016043,GO:0055085,GO:0048731,GO:0048522
AC203777.3_FG001	Zm00001d008364	0	0	0	0	0	0	0	0	AC203777.3_FGT001	306	132	unknown	GO:0044238,GO:0032501,GO:0000166,GO:0050896,GO:0034641,GO:0003676,GO:0050794
AC203777.3_FG004	Zm00001d008368	0	0	0	0	0	0	0	0	AC203777.3_FGT004	1092	918	unknown	GO:0044237,GO:0005488
AC203790.3_FG004	Zm00001d000315	0	0	0	0	0	0	0	0	AC203790.3_FGT004	312	138	unknown	GO:0048513,GO:0019028,GO:0003676,GO:0010558,GO:0045893,GO:0031327,GO:0005198,GO:0006357,GO:0006401
AC203802.2_FG005	Zm00001d025147	0	0	0	0	0	0	0	0	AC203802.2_FGT005	456	282	unknown	GO:0007165,GO:0016021,GO:0004714,GO:0043234,GO:0003676,GO:0005654,GO:0016787,GO:0034641,GO:0031410,GO:0032501,GO:0031323,GO:0010467,GO:0009058,GO:0005886,GO:0044238,GO:0005802,GO:0005681
AC203804.4_FG008	Zm00001d040480	0	0	0	0	0	0	0	0	AC203804.4_FGT008	561	387	unknown	GO:0003677,GO:0006952,GO:0009607,GO:0051704,GO:0003700,GO:0006355
AC203806.3_FG006	no unique gene id correspondence	0	0	0	0	0	0	0	0	AC203806.3_FGT006	783	609	unknown	GO:0044237,GO:0003677,GO:0005739,GO:0046872,GO:0010468,GO:0005794,GO:0003824
AC203831.3_FG002	Zm00001d039443	0	0	0	0	0	0	0	0	AC203831.3_FGT002	819	645	unknown	GO:0048468,GO:0007166,GO:0010604,GO:0016021,GO:0048513,GO:0006810,GO:0006950,GO:0006355,GO:0009653,GO:0005215,GO:0007389,GO:0045934,GO:0051641,GO:0048522
AC203834.4_FG004	no unique gene id correspondence	0	0	0	0	0	0	0	0	AC203834.4_FGT004	693	519	unknown	GO:0008188,GO:0016491,GO:0042923,GO:0016747,GO:0042165,GO:0055114,GO:0046907,GO:0050896,GO:0048856,GO:0044237,GO:0008270
AC203841.3_FG002	Zm00001d025656	3.29202	0	3.68417	0.762295	4.15261	0	0	0	AC203841.3_FGT002	2826	2652	pentatricopeptide repeat-containing protein at3g63370-like	GO:0008270,GO:0016021,GO:0016740,GO:0009658,GO:0080156,GO:0042626,GO:0050896,GO:0010087,GO:0016554,GO:0000963,GO:0005739,GO:0031425,GO:0010588,GO:0005886,GO:0009507,GO:0010305
AC203841.3_FG009	Zm00001d025658	64.271	0.290296	26.6718	36.0893	82.6553	0	3.72953	0	AC203841.3_FGT009	1191	1017	;per1-like family protein, putative, expressed	GO:0016021,GO:0004713,GO:0061025,GO:0016788,GO:0006891,GO:0000139,GO:0000329,GO:0031300,GO:0009651,GO:0031227,GO:0006506,GO:0007030,GO:0030026,GO:0005886
AC203847.3_FG004	Zm00001d011026	0	0	0	0	0	0	0	0	AC203847.3_FGT004	840	666	;retrotransposon protein, putative, unclassified, expressed	GO:0020003,GO:0007160,GO:0005488,GO:0005581,GO:0050789,GO:0051704,GO:0000910,GO:0044238,GO:0006996
AC203847.3_FG009	Zm00001d011017	3.4927	0	0	0	0	0	0	0	AC203847.3_FGT009	1098	924	unknown	GO:0007160,GO:0007165,GO:0032101,GO:0000910,GO:0005488,GO:0015074,GO:0020003,GO:0009653,GO:0006355,GO:0006996
AC203855.2_FG001	no unique gene id correspondence	0	0	0	0	0	0	0	0	AC203855.2_FGT001	291	117	unknown	GO:0009570,GO:0006520,GO:0006221,GO:0044260,GO:0006207,GO:0022402,GO:0050896,GO:0004070
AC203862.4_FG001	Zm00001d009759	0	0	0	0.756532	0	0	0	0	AC203862.4_FGT001	1497	1323	vacuolar processing enzyme 4;vacuolar-processing enzyme precursor, putative, expressed	GO:0043524,GO:0043202,GO:0009845,GO:0009686,GO:0042765,GO:0019886,GO:0042359,GO:0006624,GO:0051603,GO:0042638,GO:0005770,GO:0045177,GO:0010162,GO:0004197,GO:0010214,GO:0005615,GO:0040015,GO:0009740
AC203862.4_FG002	Zm00001d009760	5.21177	0	8.44991	6.08686	7.48163	0	1.64574	2.34227	AC203862.4_FGT002	2205	2031	;expressed protein	GO:0003676,GO:0005737,GO:0006325,GO:0005634,GO:0016740,GO:0005694,GO:0032502,GO:0032501,GO:0006355,GO:0048523
AC203865.3_FG001	Zm00001d041444	1.8294	3.53676	9.16611	9.95456	4.61203	5.33609	3.05727	0	AC203865.3_FGT001	1185	1011	;tesmin/TSO1-like CXC domain containing protein, expressed	GO:0019219,GO:0003676,GO:0005737,GO:0090304,GO:0016043,GO:0005654,GO:0010468,GO:0032501,GO:0034645,GO:0000790,GO:0000794,GO:0003824
AC203900.3_FG006	Zm00001d043478	0	0	0	0	0	0	0	0	AC203900.3_FGT006	1245	1071	leucine-rich repeat receptor-like protein fasciated ear2;leucine rich repeat family protein, putative, expressed	GO:0006863,GO:0005737,GO:0031090,GO:0005634,GO:0009505,GO:0016740,GO:0065007,GO:0016787,GO:0009987,GO:0012505,GO:0050896,GO:0007275,GO:0016021
AC203909.3_FG003	Zm00001d049539	0	0	0	0	0	0	0	0	AC203909.3_FGT003	1647	1473	fad-binding berberine family protein;berberine and berberine like domain containing protein, expressed	GO:0009407,GO:0005773,GO:0016021,GO:0008762,GO:0048765,GO:0031966,GO:0002679,GO:0055114,GO:0050468,GO:0005829,GO:0015706,GO:0010090,GO:0005634,GO:0009793,GO:0010167,GO:0031410,GO:0006979,GO:0010200,GO:0048046,GO:0050660,GO:0045010,GO:0009820,GO:0010583,GO:0009505,GO:0009506,GO:0010197
AC203909.3_FG006	Zm00001d049535	0	0	0	0	0	0	0	0	AC203909.3_FGT006	486	312	unknown	GO:0016709,GO:0006744,GO:0050660,GO:0055114
AC203909.3_FG007	Zm00001d049536	0	0	0	0	0	0	0	0	AC203909.3_FGT007	1635	1461	reticuline oxidase-like;berberine and berberine like domain containing protein, expressed	GO:0005783,GO:0005773,GO:0016021,GO:0008762,GO:0048765,GO:0031966,GO:0002679,GO:0055114,GO:0050468,GO:0005829,GO:0015706,GO:0071456,GO:0010090,GO:0005634,GO:0009793,GO:0010167,GO:0031410,GO:0006979,GO:0010200,GO:0009723,GO:0048046,GO:0050660,GO:0045010,GO:0009820,GO:0010197,GO:0009407,GO:0010583,GO:0009505,GO:0009506
AC203909.3_FG010	Zm00001d049534	0	0	0	0	0	0	0	0	AC203909.3_FGT010	345	171	;CXXC1 - Cysteine-rich protein with CXXC and CXXXC motifs precursor, putative, expressed	GO:0044282,GO:0016021,GO:0016740,GO:0015630,GO:0019538,GO:0009141,GO:0035023,GO:0051346,GO:0005654,GO:0007186,GO:0006810,GO:0006950,GO:0006355,GO:0031410,GO:0006955,GO:0043087,GO:0030817,GO:0007270,GO:0006996
AC203925.3_FG002	Zm00001d049271	0	0	0	0	0	0	0	0	AC203925.3_FGT002	261	87.02	;expressed protein	GO:0016021,GO:0055085,GO:0010467,GO:0005215,GO:0016070
AC203928.4_FG001	no unique gene id correspondence	0	0	0	0	0	0	0	0	AC203928.4_FGT001	339	165	unknown	GO:0044237,GO:0005488
AC203944.4_FG002	no unique gene id correspondence	0	0	0	0	0	0	0	0	AC203944.4_FGT002	462	288	unknown	GO:0016310,GO:0007165,GO:0004871,GO:0000166,GO:0004673,GO:0006996,GO:0006351,GO:0016021
AC203955.3_FG002	Zm00001d010267	0	0	0	0	0	0	0	0	AC203955.3_FGT002	642	468	unknown	GO:0005488,GO:0009653,GO:0005737,GO:0048869,GO:0005634,GO:0016043,GO:0016740,GO:0016787,GO:0044238,GO:0007399,GO:0050789
AC203955.3_FG005	Zm00001d010270	0	0	0	0	0	0	0	0	AC203955.3_FGT005	822	648	hypothetical protein ZEAMMB73_695369;DUF1517 domain containing protein, putative, expressed	GO:0016021,GO:0009507,GO:0070838,GO:0044237,GO:0008270
AC203956.3_FG004	Zm00001d047056	0	0	0	0	0	0	0	0	AC203956.3_FGT004	1473	1299	trigger factor-like protein tig-like;peptidyl-prolyl cis-trans isomerase, FKBP-type, putative, expressed	GO:0003755,GO:0006457,GO:0009534,GO:0009654,GO:0065007,GO:0046907,GO:0015031
AC203957.3_FG004	Zm00001d005578	0	0	0	0	0	0	0	0	AC203957.3_FGT004	513	339	ocs element-binding factor 1;expressed protein	GO:0007166,GO:0005783,GO:0048519,GO:0000228,GO:0009653,GO:0016043,GO:0043565,GO:0006950,GO:0043412,GO:0006355,GO:0046983,GO:0016310,GO:0010646,GO:0030182,GO:0003700,GO:0048522
AC203966.5_FG002	Zm00001d034904	2.27213	0	0	0	7.34111	0	0	0	AC203966.5_FGT002	666	492	pgr5-like protein chloroplastic-like	GO:0003911,GO:0016021,GO:0046872,GO:0009773,GO:0006119,GO:0043412,GO:0042802,GO:0003677,GO:0009535,GO:0016730
AC203966.5_FG003	Zm00001d034901	0	0.507191	0	0	1.09414	0	0	0	AC203966.5_FGT003	825	651	receptor protein kinase-like protein precursor;receptor protein kinase, putative, expressed	GO:0016052,GO:0044237,GO:0005576,GO:0005488,GO:0004553
AC203966.5_FG005	Zm00001d034898	0	0.784171	21.1556	6.33699	0	0.93535	3.01495	0	AC203966.5_FGT005	1116	942	gibberellin 20 oxidase;gibberellin 20 oxidase 1, putative, expressed	GO:0016216,GO:0048513,GO:0080167,GO:0045544,GO:0005794,GO:0048575,GO:0009686,GO:0055114,GO:0017000,GO:0048646,GO:0030867,GO:0048366,GO:0016707,GO:0005634,GO:0005506,GO:0009826,GO:0009639,GO:0009739,GO:0009908,GO:0019748,GO:0042180
AC203966.5_FG006	Zm00001d034899	0	0	0	0	0	0	0	0	AC203966.5_FGT006	747	573	kda vesicle transport protein;25.3 kDa vesicle transport protein, putative, expressed	GO:0005783,GO:0016021,GO:0008422,GO:0009987,GO:0009507,GO:0005975,GO:0050896
AC203972.3_FG001	Zm00001d023923	0	0	0.715818	0	0	0	0	0	AC203972.3_FGT001	2712	2538	disease resistance protein rpm1-like;disease resistance protein RPM1, putative, expressed	GO:0043531,GO:0005737,GO:0031090,GO:0005634,GO:0016740,GO:0065007,GO:0016787,GO:0012505,GO:0015630,GO:0043234,GO:0009626,GO:0007275
AC203972.3_FG003	Zm00001d023925	0	0	0	0	0	0	0	0	AC203972.3_FGT003	564	390	l-type lectin-domain containing receptor kinase -like;	GO:0080090,GO:0007166,GO:0035556,GO:0010646,GO:0009653,GO:0031410,GO:0016021,GO:0048513,GO:0004672,GO:0006468,GO:0031323,GO:0043687,GO:0009889,GO:0005886,GO:0043231,GO:0012505,GO:0048522
AC203976.4_FG001	no unique gene id correspondence	0	0	0	0	0	0	0	0	AC203976.4_FGT001	864	690	unknown	GO:0044281,GO:0006325,GO:0016740,GO:0065007,GO:0043687
AC203980.3_FG003	Zm00001d030394	0	0	0	0	0	0	0	0	AC203980.3_FGT003	429	255	unknown	GO:0005488,GO:0044260,GO:0050789,GO:0004222,GO:0050896,GO:0048731
AC203985.4_FG001	Zm00001d024572	0	0	0	20.3878	0	0	0	0	AC203985.4_FGT001	2046	1872	glycerol 3-phosphate permease; phosphate starvation-induced gene 3	GO:0006820,GO:0016021,GO:0016740,GO:0008643,GO:0012505,GO:0031090,GO:0031410,GO:0005634,GO:0006127,GO:0005351,GO:0009536,GO:0055062,GO:0005886,GO:0098655
AC203985.4_FG005	Zm00001d024573	107.47	11.357	73.7646	106.899	172.73	12.7098	42.3052	68.7232	AC203985.4_FGT005	441	267	prefoldin subunit 2;prefoldin subunit, putative, expressed	GO:0016272,GO:0044267,GO:0044710,GO:0005634,GO:0005739,GO:0051082,GO:0044445,GO:0051086
AC203986.3_FG013	Zm00001d021905	0	0	0	0	0	0	0	0	AC203986.3_FGT013	441	267	unknown	GO:0044237,GO:0003677,GO:0003682
AC203989.4_FG001	Zm00001d031127	6.11293	0	8.587	0.708157	56.0385	0.281075	11.0618	0	AC203989.4_FGT001	930	756	2-aminoethanethiol dioxygenase-like;2-aminoethanethiol dioxygenase, putative, expressed	GO:0044249,GO:0009061,GO:0047800,GO:0005634,GO:0005739,GO:0050789,GO:0070483,GO:0018171,GO:0007154,GO:0034641,GO:0007049,GO:0033554,GO:0007275,GO:0016021,GO:0005488
AC204007.3_FG001	Zm00001d012172	0	0	0	0	0	0	0	0	AC204007.3_FGT001	744	570	;abhydrolase domain-containing protein FAM108C1, putative, expressed	GO:0031975,GO:0044281,GO:0008168,GO:0031090,GO:0050789,GO:0006508,GO:0043687,GO:0016788,GO:0009507,GO:0006396,GO:0005488
AC204007.3_FG008	Zm00001d012165	0	0	0	0	0	0	0	0	AC204007.3_FGT008	486	312	;expressed protein	GO:0043531,GO:0044237,GO:0009507,GO:0005840
AC204009.3_FG009	Zm00001d043057	0	0	0	0	0	0	0	0	AC204009.3_FGT009	462	288	unknown	GO:0030587,GO:0016021,GO:0031902,GO:0065007,GO:0030665,GO:0003824,GO:0000139,GO:0005509,GO:0005802,GO:0044238,GO:0044237
AC204015.3_FG006	Zm00001d050050	0	0	0	0	0	0	0	0	AC204015.3_FGT006	1071	897	unknown	GO:0034645,GO:0003677,GO:0005737,GO:0005654,GO:0065007,GO:0000981,GO:0016070,GO:0007399,GO:0033554,GO:0006259,GO:0046983
AC204017.4_FG003	Zm00001d001986	0	0	0	0	0	0	0	0	AC204017.4_FGT003	528	354	unknown	GO:0044237,GO:0005488
AC204035.3_FG003	Zm00001d028564	0	0	0	0	0	0	0	0	AC204035.3_FGT003	639	465	unknown	GO:0007166,GO:0048513,GO:0019725,GO:0016192,GO:0048878,GO:0006195,GO:0051347,GO:0008568,GO:0005524,GO:0006629,GO:0008017,GO:0012501,GO:0030154,GO:0009790,GO:0010646,GO:0005874,GO:0005737,GO:0051013,GO:0031331,GO:0045892,GO:0001817,GO:0007269,GO:0042221
AC204048.3_FG002	Zm00001d014556	0	0	0	0	0	0	0	0	AC204048.3_FGT002	309	135	unknown	GO:0005488,GO:0005576,GO:0006366,GO:0032502,GO:0006810,GO:0005975,GO:0016810,GO:0006355
AC204050.4_FG006	Zm00001d038883	0	1.46805	0.499503	0	0	0	0	0	AC204050.4_FGT006	1499	1325	mitogen-activated protein kinase kinase kinase npk1-like;STE_MEKK_ste11_MAP3K.18 - STE kinases include homologs to sterile 7, sterile 11 and sterile 20 from yeast, expressed	GO:0032147,GO:0023014,GO:0005856,GO:0007346,GO:0005524,GO:0012505,GO:0031098,GO:0005737,GO:0005634,GO:0043687,GO:0007275,GO:0042981,GO:0004674
AC204051.3_FG001	no unique gene id correspondence	0	0	0	0	0	0	0	0	AC204051.3_FGT001	471	297	unknown	GO:0044237,GO:0005488
AC204060.3_FG010	Zm00001d053668	0	0	0	0	0	0	0	0	AC204060.3_FGT010	420	246	unknown	GO:0009254,GO:0007165,GO:0048519,GO:0006468,GO:0043687,GO:0019867,GO:0004553,GO:0048731,GO:0048522
AC204070.3_FG004	Zm00001d019495	0	0	31.4963	0	24.577	0	0	0	AC204070.3_FGT004	345	171	myosin 2; TPA: hypothetical protein ZEAMMB73_028506	GO:0005938,GO:0031410,GO:0016043,GO:0016459,GO:0065007,GO:0003774,GO:0005524,GO:0005886,GO:0051234,GO:0007275,GO:0050896
AC204088.3_FG010	no unique gene id correspondence	0	0	0	0	0	0	0	0	AC204088.3_FGT010	459	285	unknown	GO:0044237,GO:0005488
AC204212.4_FG001	Zm00001d017782	0	0	0	0	0	0	0	0	AC204212.4_FGT001	291	117	sant myb protein;MYB family transcription factor, putative, expressed	GO:0080090,GO:0003677,GO:0005737,GO:0006139,GO:0010467,GO:0034645,GO:0050794,GO:0003824,GO:0000790,GO:0044267,GO:0015630,GO:0070461,GO:0007275
AC204213.1_FG007	no unique gene id correspondence	0	0	0	0	0	0	0	0	AC204213.1_FGT007	351	177	TPA: hypothetical protein ZEAMMB73_137575;transposon protein, putative, unclassified, expressed	GO:0016021,GO:0003677,GO:0003824,GO:0046983,GO:0006506,GO:0030123,GO:0006468,GO:0015031
AC204231.3_FG010	Zm00001d053683	0	0	0	0	0	0	0	0	AC204231.3_FGT010	1380	1206	hypothetical protein ZEAMMB73_787351;retrotransposon protein, putative, LINE subclass, expressed	GO:0008270,GO:0003676,GO:0005737,GO:0005634,GO:0032502,GO:0009987,GO:0005886,GO:0044238,GO:0050789
AC204252.3_FG001	no unique gene id correspondence	0	0	0	0	0	0	0	0	AC204252.3_FGT001	1068	894	unknown	GO:0080090,GO:0044249,GO:0006139,GO:0032502,GO:0032501,GO:0050794,GO:0043170
AC204254.3_FG001	Zm00001d008453	0	0	24.7575	0	0	0	0	0	AC204254.3_FGT001	447	273	hypothetical protein LOC100276643 ;hydroxyproline-rich glycoprotein family protein	GO:0005737,GO:0006139,GO:0016021,GO:0016740,GO:0016787,GO:0022857
AC204271.3_FG003	Zm00001d024981	0	0	0	0	0	0	0	0	AC204271.3_FGT003	423	249	;stress responsive protein, putative, expressed	GO:0044249,GO:0005737,GO:0006139,GO:0032502,GO:0032501,GO:0050794,GO:0006974,GO:0005975,GO:0004553,GO:0023052
AC204277.3_FG006	no unique gene id correspondence	11.154	1.79159	20.312	16.1452	16.8519	1.27809	7.31839	6.49164	AC204277.3_FGT006	1578	1404	probable methyltransferase pmt23 isoform x2;methyltransferase, putative, expressed	GO:0005783,GO:0008168,GO:0000139,GO:0044260,GO:0032259,GO:0009058,GO:0005975,GO:0005774,GO:0005802,GO:0048731,GO:0005768,GO:0016021
AC204292.4_FG002	Zm00001d037891	5.69847	0	0	0	3.34702	0	0	0	AC204292.4_FGT002	1998	1824	;pentatricopeptide, putative, expressed	GO:0030422,GO:0008270,GO:0080156,GO:0031425,GO:0016787,GO:0010087,GO:0016554,GO:0016740,GO:0005739,GO:0000963,GO:0043687,GO:0031426,GO:0010588,GO:0009507,GO:0010305,GO:0035196
AC204292.4_FG003	Zm00001d037892	0	0	0	0	0	0	0	0	AC204292.4_FGT003	639	465	;C2 domain containing protein, putative, expressed	GO:0045202,GO:0016787,GO:0098588,GO:0009987,GO:0030659,GO:0012505,GO:0050896
AC204292.4_FG005	Zm00001d037889	0	0	0	0	0	0	0	0	AC204292.4_FGT005	405	231	;expressed protein	GO:0016020,GO:0004222,GO:0006271,GO:0006270,GO:0034061,GO:0035556,GO:0006348,GO:0005634
AC204292.4_FG006	Zm00001d037890	0	0	0	0	0	0	0	0	AC204292.4_FGT006	2277	2103	;OsSub46 - Putative Subtilisin homologue, expressed	GO:0004252,GO:0005783,GO:0019222,GO:0080001,GO:0005794,GO:0009897,GO:0015996,GO:0050896,GO:0048653,GO:0031012,GO:0005774,GO:0043086,GO:0031410,GO:0005982,GO:0006508,GO:0042802,GO:0019761,GO:0048359,GO:0009832,GO:0010075,GO:0048046,GO:0008356,GO:0010103,GO:0009827,GO:0007020,GO:0009505,GO:0009506
AC204298.3_FG006	no unique gene id correspondence	0.701194	0	0	0	0	0	0	0	AC204298.3_FGT006	2007	1833	;expressed protein	GO:0032502,GO:0016787,GO:0032501,GO:0017119,GO:0009987,GO:0008152,GO:0005802,GO:0005768,GO:0005488
AC204300.3_FG003	no unique gene id correspondence	6.55471	0	0	0	2.23163	0	0	0	AC204300.3_FGT003	1611	1437	TPA: hypothetical protein ZEAMMB73_299487;expressed protein	GO:0006470,GO:0009279,GO:0016021,GO:0005488
AC204300.3_FG009	no unique gene id correspondence	0	0	0	0	0	0	0	0	AC204300.3_FGT009	345	171	unknown	GO:0004177,GO:0032940,GO:0006508,GO:0032501,GO:0030145,GO:0050794,GO:0051649,GO:0016192,GO:0023052
AC204306.3_FG007	Zm00001d029086	0	0	0	0	0	0	0	0	AC204306.3_FGT007	495	321	e3 ubiquitin-protein ligase el5-like;RING-H2 finger protein, putative, expressed	GO:0008270,GO:0005737,GO:0031090,GO:0050789,GO:0005654,GO:0044267,GO:0003824,GO:0043412,GO:0012505,GO:0050896,GO:0000151
AC204311.4_FG004	Zm00001d004660	11.2259	0	0	0	5.80304	0	0	0	AC204311.4_FGT004	549	375	unknown	GO:0007155,GO:0016814,GO:0003676,GO:0008168,GO:0009124,GO:0009152,GO:0009289,GO:0034404,GO:0046983
AC204325.3_FG003	no unique gene id correspondence	0	0	0	0	0	0	0	0	AC204325.3_FGT003	615	441	unknown	GO:0044237,GO:0005488
AC204351.3_FG004	Zm00001d019281	0	0	0	0	0	0	0	0	AC204351.3_FGT004	1068	894	unknown	GO:0044237,GO:0005488
AC204352.3_FG012	Zm00001d038617	0	0	0	0	0	0	0	0	AC204352.3_FGT012	1086	912	;expressed protein	GO:0044237,GO:0005488
AC204359.3_FG004	no unique gene id correspondence	0	0	0	0	0	0	0	0	AC204359.3_FGT004	1053	879	unknown	GO:0019205,GO:0006950,GO:0007165,GO:0009723,GO:0044260,GO:0071310,GO:0007275,GO:0071495,GO:0031647,GO:0016776,GO:0010556
AC204359.3_FG005	Zm00001d012562	16.3896	0.93091	23.8453	12.9	14.2719	0	0.630209	0	AC204359.3_FGT005	1083	909	plastidic phosphate translocator-like protein1;domain of unknown function, DUF250 domain containing protein, expressed	GO:0022626,GO:0016021,GO:0003824,GO:0050896,GO:0006863,GO:0016132,GO:0009536,GO:0010584,GO:0005802,GO:0044237,GO:0022857,GO:0005768
AC204377.3_FG001	no unique gene id correspondence	0	0	0	0	0	0	0	0	AC204377.3_FGT001	255	81.04	unknown	GO:0044237,GO:0005488
AC204381.3_FG001	no unique gene id correspondence	1.87591	0	0	0	2.83024	0	0	0	AC204381.3_FGT001	2823	2649	;expressed protein	GO:0008270,GO:0003676,GO:0075713,GO:0019058,GO:0017119,GO:0022414,GO:0006310,GO:0016787,GO:0005802,GO:0015074,GO:0005768
AC204383.2_FG002	Zm00001d000347	0	0	0	0	0	0	0	0	AC204383.2_FGT002	624	450	unknown	GO:0000160,GO:0044237,GO:0005488
AC204387.3_FG002	no unique gene id correspondence	0	0	0	0	0	0	0	0	AC204387.3_FGT002	216	43.52	unknown	GO:0005488,GO:0044237,GO:0004185,GO:0006508
AC204437.3_FG004	Zm00001d026441	0	0	0	0	0	0	0	0	AC204437.3_FGT004	714	540	;expressed protein	GO:0006479,GO:0022403,GO:0031323,GO:0008276,GO:0005737,GO:0006139,GO:0016021,GO:0032502,GO:0051704,GO:0000070,GO:0044249,GO:0005488
AC204472.3_FG002	Zm00001d045782	7.60537	0	0	0	0	0	0	0	AC204472.3_FGT002	597	423	alpha-ketoglutarate-dependent dioxygenase alkb homolog 2;oxidoreductase, 2OG-Fe oxygenase family protein, putative, expressed	GO:0035514,GO:0044281,GO:0043734,GO:0005739,GO:0005654,GO:0010468,GO:0006307,GO:0035511,GO:0016070
AC204476.3_FG004	Zm00001d017272	0	0	0	0	0	0	0	0	AC204476.3_FGT004	1080	906	;expressed protein	GO:0005654,GO:0003824,GO:0044237
AC204502.4_FG006	Zm00001d012498	0	0	0	0	0	0	0	0	AC204502.4_FGT006	1086	912	ofp transcription partial;DUF623 domain containing protein, expressed	GO:0003677,GO:2000652,GO:0009792,GO:0005737,GO:0005730,GO:0045892,GO:0002164,GO:0006412
AC204515.4_FG003	Zm00001d043203	0	0	0	0	0	0	0	0	AC204515.4_FGT003	423	249	unknown	GO:0005488,GO:0009395,GO:0004620
AC204515.4_FG006	Zm00001d043200	0	0	0	0	0	0	0	0	AC204515.4_FGT006	1512	1338	TPA: hypothetical protein ZEAMMB73_901217;expressed protein	GO:0005634,GO:0046872,GO:0005886,GO:0006355,GO:0016021
AC204519.3_FG003	Zm00001d037339	0	0.6741	0	0	0	0	0	0	AC204519.3_FGT003	516	342	unknown	GO:0007165,GO:0009338,GO:0090305,GO:0003677,GO:0016021,GO:0016740,GO:0005179,GO:0016787
AC204520.3_FG005	no unique gene id correspondence	0	0	0	0	0	0	0	0	AC204520.3_FGT005	681	507	unknown	GO:0080090,GO:0031323,GO:0016491,GO:0005634,GO:0016740,GO:0046872,GO:0032502,GO:0032501,GO:0009058,GO:0005886,GO:0051179,GO:0055114,GO:0006950,GO:0016021
AC204530.4_FG002	Zm00001d029206	27.1868	0	11.3029	13.2803	15.8253	0	1.63663	0	AC204530.4_FGT002	1827	1653	uncharacterized protein LOC100277863;expressed protein	GO:0050665,GO:0016740,GO:0010467,GO:0043234,GO:0009507,GO:0016070,GO:0019375,GO:0005741,GO:0016021,GO:0005488
AC204530.4_FG003	Zm00001d029207	0	0	0	0	0.78539	0	0	0	AC204530.4_FGT003	1098	924	annexin d4-like;annexin, putative, expressed	GO:0005544,GO:0005774,GO:0005829,GO:0009579,GO:0009570,GO:0071435,GO:0009269,GO:0009651,GO:0031410,GO:0005634,GO:0005509,GO:0016126,GO:0009409,GO:0009408,GO:0007030,GO:0016132,GO:0048046,GO:0009639,GO:0009737,GO:0005618,GO:0050789,GO:0046686,GO:0009506
AC204530.4_FG006	Zm00001d029209	0	0	0	0	0	0	0	0	AC204530.4_FGT006	1413	1239	phosphatidylinositol 4-phosphate 5-kinase 6-like isoform x3;phosphatidylinositol-4-phosphate 5-kinase, putative, expressed	GO:0005789,GO:0030048,GO:0009860,GO:0065007,GO:0046854,GO:0048646,GO:0016787,GO:0016308,GO:0090406,GO:0072583,GO:0043005,GO:0016324,GO:0006499,GO:0009827,GO:0001727,GO:0035295,GO:0009507,GO:0006412
AC204539.4_FG001	Zm00001d006015	0	0	0	0	0	0	0	0	AC204539.4_FGT001	417	243	TPA: hypothetical protein ZEAMMB73_200188;expressed protein	GO:0008233,GO:0005737,GO:0005634,GO:0016740,GO:0065007,GO:0006810,GO:0009987
AC204539.4_FG002	Zm00001d006015	0	0	0	0	0	0	0	0	AC204539.4_FGT002	501	327	TPA: hypothetical protein ZEAMMB73_285088;expressed protein	GO:0005794,GO:0008233,GO:0005634,GO:0016043,GO:0016740,GO:0005215,GO:0006913,GO:0008152,GO:0050658,GO:0019028
AC204539.4_FG003	Zm00001d006015	5.98971	1.51817	7.18271	0	11.5436	0.582692	0	0	AC204539.4_FGT003	657	483	;profilin domain containing protein, expressed	GO:0022607,GO:0043933,GO:0005737,GO:0048869,GO:0007275,GO:0003779,GO:0065007,GO:0005856,GO:0003824,GO:0051234,GO:0007015
AC204540.3_FG001	no unique gene id correspondence	0	0	0	0	0	0	0	0	AC204540.3_FGT001	471	297	unknown	GO:0044238,GO:0044036,GO:0065007,GO:0005488,GO:0044249
AC204552.3_FG001	Zm00001d029867	0	0	0	0	0	0	0	0	AC204552.3_FGT001	651	477	TPA: hypothetical protein ZEAMMB73_954697;	GO:0000247,GO:0016616,GO:0009309,GO:0046394,GO:0006342,GO:0044106,GO:0006520,GO:0042180,GO:0005783
AC204563.3_FG011	Zm00001d018987	7.58061	0	0	1.1988	0	0	0	0	AC204563.3_FGT011	444	270	haus augmin-like complex subunit 3;expressed protein	GO:0005819,GO:0005813,GO:0051225,GO:0006810,GO:0051704,GO:0050789,GO:0070652,GO:0023052
AC204569.3_FG002	no unique gene id correspondence	0	0	0	0	0	0	0	0	AC204569.3_FGT002	1038	864	unknown	GO:0005774,GO:0009688,GO:0051704,GO:0003676,GO:0035556,GO:0006950,GO:0015074,GO:0005739,GO:0004523,GO:0090502
AC204573.3_FG002	no unique gene id correspondence	0	0	0	0	0	0	0	0	AC204573.3_FGT002	804	630	unknown	GO:0044237,GO:0005488
AC204573.3_FG015	no unique gene id correspondence	0	0	0	0	0	0	0	0	AC204573.3_FGT015	1734	1560	tpa: pentatricopeptide repeat family protein;retrotransposon protein, putative, unclassified, expressed	GO:0007165,GO:0080008,GO:0048869,GO:0008270,GO:0009414,GO:0003676,GO:0043547,GO:0034645,GO:0016070,GO:0006974,GO:0051276,GO:0022402,GO:0022403,GO:0009737,GO:0010467,GO:0019219,GO:0006259
AC204581.3_FG003	Zm00001d038596	0	0	0	0	0	0	0	0	AC204581.3_FGT003	294	120	;expressed protein	GO:0042180,GO:0044248,GO:0005730,GO:0006520,GO:0044106,GO:0005794,GO:0044260,GO:0009058,GO:0009507,GO:0050896,GO:0016757,GO:0005488
AC204591.3_FG002	Zm00001d033195	0	0	0	0	0	0	0	0	AC204591.3_FGT002	288	114	;GASR3 - Gibberellin-regulated GASA/GAST/Snakin family protein precursor, expressed	GO:0044237,GO:0065007,GO:0032502,GO:0005886,GO:0009505,GO:0044238,GO:0050896,GO:0043170,GO:0005576,GO:0003723,GO:0008047
AC204605.3_FG008	Zm00001d049654	0	0	0	0	0	0	0	0	AC204605.3_FGT008	594	420	peptidase c48 domain family protein;	GO:0008234,GO:0016020,GO:0006508,GO:0008380,GO:0005681,GO:0005488
AC204611.4_FG001	Zm00001d049178	0	0.116767	0	0	0	0	0	0	AC204611.4_FGT001	1419	1245	uncharacterized protein LOC100381730;expressed protein	GO:0006950,GO:0044237,GO:0031519,GO:0006629,GO:0009628,GO:0003824,GO:0009058,GO:0005886,GO:0007155,GO:0051704,GO:0009755,GO:0016021,GO:0030170
AC204618.3_FG001	Zm00001d036326	0	0	0	0	0	0	0	0	AC204618.3_FGT001	435	261	unknown	GO:0044237,GO:0005488
AC204619.3_FG003	Zm00001d011468	0	0	0	0	0	0	0	0	AC204619.3_FGT003	393	219	leucine-rich repeat extensin-like protein 3-like;expressed protein	GO:0010629,GO:0030154,GO:0009653,GO:0001882,GO:0016021,GO:0048513,GO:0048518,GO:0006996,GO:0051536,GO:0031323,GO:0006351,GO:0015684
AC204621.4_FG006	Zm00001d048624	0	0	0	0	0	0	0	0	AC204621.4_FGT006	885	711	nodulation-signaling pathway 1;nodulation-signaling pathway 1 protein, putative, expressed	GO:0005783,GO:0031965,GO:0003677,GO:0006355,GO:0005770,GO:0055037,GO:0007275,GO:0005769
AC204636.3_FG003	Zm00001d051299	0	0	0	0	0	0	0	0	AC204636.3_FGT003	564	390	unknown	GO:0005488,GO:0034399,GO:0016043,GO:0006810,GO:0031965,GO:0050794,GO:0008200,GO:0005643,GO:0005576,GO:0007275,GO:0009405
AC204641.5_FG001	Zm00001d019862	0	0	0	0	0	0	0	0	AC204641.5_FGT001	2253	2079	f-box kelch-repeat protein at5g60570-like isoform x2;OsFBK15 - F-box domain and kelch repeat containing protein, expressed	GO:0006139,GO:0005739,GO:0005654,GO:0016740,GO:0016787,GO:0015630,GO:0009507,GO:0050896
AC204641.5_FG003	Zm00001d019864	0	0	0	0	0	0	0	0	AC204641.5_FGT003	2004	1830	peptidase c48 domain family protein;ulp1 protease family, C-terminal catalytic domain containing protein, expressed	GO:0034645,GO:0008234,GO:0031410,GO:0070647,GO:0005654,GO:0010467,GO:0006508,GO:0031965,GO:0043687,GO:0016070,GO:0050789,GO:0005488
AC204659.3_FG005	no unique gene id correspondence	0	0	0	0	0	0	0	0	AC204659.3_FGT005	687	513	prp18 domain containing protein;pre-mRNA-splicing factor, putative, expressed	GO:0005783,GO:0044249,GO:0008270,GO:0003677,GO:0016740,GO:0044267,GO:0008380,GO:0005681
AC204662.3_FG005	no unique gene id correspondence	0	0	0	0	0	0	0	0	AC204662.3_FGT005	609	435	unknown	GO:0008284,GO:0044262,GO:0048869,GO:0070647,GO:0009887,GO:0031323,GO:0016055,GO:0002377
AC204679.3_FG003	Zm00001d050617	0	0	0	0	0	0	0	0	AC204679.3_FGT003	1509	1335	unknown	GO:0019897,GO:0016021,GO:0065007,GO:0006810,GO:0046872,GO:0032501,GO:0009987,GO:0008152,GO:0005769
AC204687.3_FG001	Zm00001d020293	0	0	0	0	0	0	0	0	AC204687.3_FGT001	735	561	unknown	GO:0032502,GO:0044238,GO:0044237,GO:0050794,GO:0016043,GO:0005488
AC204690.4_FG005	no unique gene id correspondence	0	0	0	0	0	0	0	0	AC204690.4_FGT005	972	798	dihydropyrimidine dehydrogenase;dihydroorotate dihydrogenase protein, putative, expressed	GO:0048518,GO:0055114,GO:0004152,GO:0035556,GO:0009570,GO:0006212,GO:0006222
AC204703.3_FG007	Zm00001d044392	0	0	0	0	0	0	0	0	AC204703.3_FGT007	825	651	;retrotransposon protein, putative, unclassified, expressed	GO:0004872,GO:0016491,GO:0005737,GO:0016021,GO:0050794,GO:0006974,GO:0009059,GO:0055114,GO:0006259,GO:0023052
AC204707.4_FG001	Zm00001d039586	0	0	0	0	0	0	0	0	AC204707.4_FGT001	360	186	unknown	GO:0044237,GO:0005743,GO:0005789,GO:0016740,GO:0006810,GO:0030127,GO:0000139,GO:0016021,GO:0005488
AC204710.4_FG003	Zm00001d049486	0	0	0	0	0	0	0	0	AC204710.4_FGT003	417	243	;expressed protein	GO:0004252,GO:0080090,GO:0005488,GO:0006139,GO:0044260,GO:0006508,GO:0032501,GO:0009058,GO:0007165
AC204711.3_FG002	Zm00001d025082	0	0.593802	6.28826	2.66983	0	0	0	0	AC204711.3_FGT002	1728	1554	hydrolyzing o-glycosyl compounds precursor; Glycosyl hydrolase family 10 protein	GO:0005634,GO:0005576,GO:0045493,GO:2000889,GO:0044724,GO:0009832,GO:0009536,GO:0045492,GO:0031176,GO:0016021,GO:0010413
AC204711.3_FG003	Zm00001d025081	12.823	210.223	42.2535	44.8572	255.528	551.781	216.446	175.194	AC204711.3_FGT003	688	514	senescence-associated protein DIN1 ;sulfurtransferase protein 16	GO:0004792,GO:0009753,GO:0009611,GO:0009684,GO:0043170,GO:0006569,GO:0010008,GO:0016787,GO:0016491,GO:0005739,GO:0006979,GO:0007568,GO:0009507
AC204712.3_FG002	Zm00001d043558	22.0591	3.73373	32.2239	0	0	5.38514	6.80352	0	AC204712.3_FGT002	339	165	;nuclear fusion defective 6	GO:0044237,GO:0003677,GO:0016021,GO:0005739,GO:0016301,GO:0044238
AC204712.3_FG006	Zm00001d043557	0	0	0	0	0	0	0	0	AC204712.3_FGT006	738	564	unknown	GO:0044237,GO:0005488
AC204717.3_FG005	no unique gene id correspondence	0	0	0	0	6.64853	0	0	0	AC204717.3_FGT005	1008	834	;retrotransposon protein, putative, unclassified, expressed	GO:0004871,GO:0034660,GO:0000139,GO:0016021,GO:0003824,GO:0006950,GO:0006396
AC204763.2_FG001	Zm00001d038742	0	0	0	0	0	0	0	0	AC204763.2_FGT001	897	723	protein too many mouths-like;TOO MANY MOUTHS precursor, putative, expressed	GO:0048443,GO:0005794,GO:0005634,GO:0010103,GO:0048569,GO:0016740,GO:0048646,GO:0016787,GO:0031090,GO:0002237,GO:0016021,GO:0007165
AC204768.3_FG001	no unique gene id correspondence	0	0	0	0	0	0	0	0	AC204768.3_FGT001	774	600	;expressed protein	GO:0044249,GO:0016887,GO:0046329,GO:0016043,GO:0005524,GO:0005737,GO:0090304,GO:0010467
AC204772.2_FG002	Zm00001d021302	0	0	0	0	0	0	0	0	AC204772.2_FGT002	417	243	unknown	GO:0030154,GO:0009279,GO:0006139,GO:0009653,GO:0016021,GO:0050794,GO:0008154,GO:0006950,GO:0007154,GO:0043623,GO:0051179,GO:0044260,GO:0048731
AC204821.3_FG004	no unique gene id correspondence	0	0	0	0	0	0	0	0	AC204821.3_FGT004	747	573	udp-glycosyltransferase 89b1-like;indole-3-acetate beta-glucosyltransferase, putative, expressed	GO:0009791,GO:0005488,GO:0005737,GO:0048513,GO:0048608,GO:0035251,GO:0009987,GO:0008152,GO:0042221,GO:0000159
AC204845.3_FG008	Zm00001d018726	0	0	0	0	0	0	0	0	AC204845.3_FGT008	600	426	unknown	GO:0090304,GO:0007275,GO:0016491,GO:0044260,GO:0009341,GO:0005975,GO:0055114,GO:0004553
AC204868.3_FG004	Zm00001d052451	0	0	0	0	0	0	0	0	AC204868.3_FGT004	678	504	;OsFBK13 - F-box domain and kelch repeat containing protein, expressed	GO:0044237,GO:0007275,GO:0005737,GO:0031090,GO:0005634,GO:0016787,GO:0031461
AC204887.4_FG003	Zm00001d027255	0	0	0	0	0	0	0	0	AC204887.4_FGT003	573	399	unknown	GO:0030425,GO:0043025,GO:0016301,GO:0008427,GO:0005737,GO:0045211,GO:0014069,GO:0006469
AC204891.4_FG001	no unique gene id correspondence	3.09404	0.447117	0	2.47968	3.97909	0	0	0	AC204891.4_FGT001	735	561	hypothetical protein ZEAMMB73_381801;expressed protein	GO:0005262,GO:0016021,GO:0043687,GO:0016569,GO:0006811,GO:0009889,GO:0003824,GO:0006351,GO:0055085,GO:0016529,GO:0010468,GO:0019219,GO:0005886
AC204893.3_FG001	Zm00001d008492	0	0	0	0	0	0	0	0	AC204893.3_FGT001	360	186	glycoprotein membrane precursor gpi-anchored partial;uncharacterized GPI-anchored protein At5g19240 precursor, putative, expressed	GO:0016491,GO:0000938,GO:0043170,GO:0010008,GO:0016043,GO:0046872,GO:0016192,GO:0046907,GO:0048856,GO:0000139,GO:0015031
AC204897.3_FG007	Zm00001d044544	0	0	0	0	0	0	0	0	AC204897.3_FGT007	504	330	unknown	GO:0008270,GO:0000786,GO:0016021,GO:0008380,GO:0016758,GO:0006397
AC204931.3_FG002	Zm00001d029021	0	0	0	0	0	0	0	0	AC204931.3_FGT002	728	554	unknown	GO:0019226,GO:0007166,GO:0007006,GO:0032101,GO:0000165,GO:0048519,GO:0051704,GO:0051783,GO:0006950,GO:0032940,GO:0050790,GO:0031644,GO:0010646,GO:0030817,GO:0032502,GO:0055082,GO:0034404,GO:0007268,GO:0051641,GO:0004888
AC204931.3_FG004	Zm00001d029019	0	0	0	0	0	0	0	0	AC204931.3_FGT004	354	180	;VIP1 protein, putative, expressed	GO:0016137,GO:0044237,GO:0005737,GO:0016021,GO:0004674,GO:2000179,GO:0007283,GO:0005886,GO:0009056,GO:0005975,GO:0004553,GO:0050896
AC204944.3_FG004	Zm00001d037705	0	0	0	0	0	0	0	0	AC204944.3_FGT004	327	153	unknown	GO:0008483,GO:0044260,GO:0005739,GO:0065007,GO:0009058,GO:0030170
AC204953.3_FG002	Zm00001d004842	0	0	0	0	0	0	0	0	AC204953.3_FGT002	693	519	unknown	GO:0016787,GO:0006366,GO:0043190,GO:0006355,GO:0005488
AC205008.4_FG002	Zm00001d019226	0	0	0.58986	0	0	0	0	0	AC205008.4_FGT002	2652	2478	inactive cadmium zinc-transporting atpase hma3;cadmium/zinc-transporting ATPase, putative, expressed	GO:0032025,GO:0005261,GO:0010043,GO:0000166,GO:0046872,GO:0009207,GO:0016463,GO:0046686,GO:0047381,GO:0046130,GO:0009154,GO:0006754,GO:0035434,GO:0008551,GO:0031410,GO:0070574,GO:0071577,GO:0005774,GO:0043682,GO:0012505,GO:0019725,GO:0015434,GO:0009536,GO:0005887,GO:0055069,GO:0009506
AC205012.3_FG002	Zm00001d009741	0	0	0	0	0	0	0	0	AC205012.3_FGT002	1662	1488	phosphatidylinositol 4-kinase gamma 4-like;phosphatidylinositol 3- and 4-kinase family protein, putative, expressed	GO:0009651,GO:0046777,GO:0031410,GO:0005777,GO:0005654,GO:0004674,GO:0046854,GO:0009507,GO:0043234,GO:0004430,GO:0005829,GO:0050789,GO:0012505
AC205026.3_FG003	Zm00001d037145	0	0	0	0	0	0	0	0	AC205026.3_FGT003	1068	894	unknown	GO:0008104,GO:0007369,GO:0000166,GO:0003002,GO:0009605,GO:0048870,GO:0006950,GO:0048568,GO:0048738,GO:0048646,GO:0009887,GO:0051234,GO:0055001,GO:0045892,GO:0045893,GO:0031644,GO:0072562,GO:0022403,GO:0000186,GO:0004674,GO:0043583,GO:0031331,GO:0006461,GO:0051641,GO:0048699,GO:0001654
AC205033.4_FG004	Zm00001d046046	12.8974	0	9.80597	5.4298	16.5143	0	0	0	AC205033.4_FGT004	381	207	unknown	GO:0005634,GO:0016740,GO:0005739,GO:0032259,GO:0005840,GO:0016021,GO:0006396,GO:0005488
AC205035.3_FG004	Zm00001d037647	0	0	0	0	0	0	0	0	AC205035.3_FGT004	1032	858	;expressed protein	GO:0004177,GO:0008235,GO:0018193,GO:0006508,GO:0070084,GO:0009507
AC205057.3_FG002	Zm00001d050436	0.63088	0	0	0	0	0	0	0	AC205057.3_FGT002	1227	1053	uncharacterized protein LOC100216973;expressed protein	GO:0044249,GO:0005871,GO:0005874,GO:0016043,GO:0016787,GO:0006913,GO:0045184,GO:0033365,GO:0009059,GO:0006259
AC205057.3_FG004	Zm00001d050437	0	0	0	0	0	0	0	0	AC205057.3_FGT004	1449	1275	replication protein a 70 kda dna-binding subunit c-like isoform x1;retrotransposon protein, putative, unclassified, expressed	GO:0000781,GO:0003677,GO:0016043,GO:0005654,GO:0065007,GO:0006260,GO:0006281,GO:0000794
AC205060.2_FG002	Zm00001d043212	0	0	0	0	0	0	0	0	AC205060.2_FGT002	489	315	;zinc RING finger protein, putative, expressed	GO:0000162,GO:0042398,GO:0016310,GO:0042180,GO:0016020,GO:0016740,GO:0006575,GO:0008270
AC205066.3_FG008	no unique gene id correspondence	0	0	0	0	0	0	0	0	AC205066.3_FGT008	516	342	unknown	GO:0044237,GO:0005737,GO:0005634,GO:0046872,GO:0003824,GO:0005886,GO:0008158,GO:0016021
AC205077.3_FG003	Zm00001d030107	0	0	12.7285	0	0	0	7.65572	0	AC205077.3_FGT003	603	429	unknown	GO:0031326,GO:0009790,GO:0005488,GO:0034645,GO:0032774,GO:0016021,GO:0007166,GO:0044093,GO:0048518,GO:0019219,GO:0002009,GO:0051239,GO:0051179,GO:0048731
AC205078.3_FG009	no unique gene id correspondence	0	0	0	0	0	0	0	0	AC205078.3_FGT009	798	624	unknown	GO:0003677,GO:0005524,GO:0004003,GO:0032508,GO:0044237
AC205100.3_FG001	Zm00001d028483	0	0	0	0	0	0	0	0	AC205100.3_FGT001	951	777	pyrophosphate--fructose 6-phosphate 1-phosphotransferase subunit alpha;pyrophosphate--fructose 6-phosphate 1-phosphotransferase subunit alpha, putative, expressed	GO:0047334,GO:0007165,GO:0005524,GO:0006950,GO:0042221,GO:0051234,GO:0046835,GO:0006002,GO:0003872,GO:0006096,GO:0009628
AC205104.3_FG003	Zm00001d014437	0	0	0	0	0	0	0	0	AC205104.3_FGT003	225	51.8	unknown	GO:0016311,GO:0008270,GO:0006468,GO:0008194,GO:0007399,GO:0016301,GO:0009058,GO:0016758
AC205106.3_FG004	no unique gene id correspondence	0	0	0	0	0	0	0	0	AC205106.3_FGT004	336	162	unknown	GO:0044237,GO:0005488
AC205110.4_FG001	no unique gene id correspondence	0	0	0	0	0	0	0	0	AC205110.4_FGT001	381	207	unknown	GO:0005789,GO:0008270,GO:0004386,GO:0006888,GO:0006886,GO:0000139,GO:0000166,GO:0030127,GO:0044238,GO:0044260
AC205122.4_FG003	Zm00001d018668	40.0163	2.35221	192.401	189.745	55.9295	2.59559	21.7557	26.6234	AC205122.4_FGT003	654	480	probable adp-ribosylation factor gtpase-activating protein agd11-like; Calcium-dependent lipid-binding (CaLB domain) family protein	GO:0051649,GO:0045202,GO:0031410,GO:0016021,GO:0006810,GO:0016787,GO:0032501,GO:0098588,GO:0050794,GO:0043231,GO:0050896,GO:0023052,GO:0012505
AC205122.4_FG005	Zm00001d018670	0	0	0	0	0	0	0	0	AC205122.4_FGT005	1419	1245	;OsFBX1 - F-box domain containing protein, expressed	GO:0005737,GO:0031090,GO:0005634,GO:0006082,GO:0065008,GO:0016787,GO:0006721,GO:0050794,GO:0009058,GO:0031461,GO:0009056,GO:0042180,GO:0007275
AC205122.4_FG006	Zm00001d018671	0	0	0	0	0	0	0	0	AC205122.4_FGT006	2268	2094	;expressed protein	GO:0016021,GO:0046872,GO:0016787,GO:0006810,GO:0005886,GO:0006351
AC205122.4_FG007	Zm00001d018672	0	0	0	0	0	0	0	0	AC205122.4_FGT007	1434	1260	;NB-ARC domain containing disease resistance protein, putative, expressed	GO:0006271,GO:0006270,GO:0005488,GO:0016787,GO:0006348,GO:0016740,GO:0005618
AC205122.4_FG008	Zm00001d018673	0	0	0	0	0	0	0	0	AC205122.4_FGT008	1428	1254	;OsFBX1 - F-box domain containing protein, expressed	GO:0044237,GO:0007275,GO:0009536,GO:0031090,GO:0005634,GO:0003824
AC205122.4_FG009	Zm00001d018674	0	0	0	0	0	0	0	0	AC205122.4_FGT009	792	618	;OsFBX15 - F-box domain containing protein, expressed	GO:0080090,GO:0007275,GO:0044249,GO:0005737,GO:0031090,GO:0005634,GO:0016043,GO:0016787,GO:0050794,GO:0051171,GO:0031461,GO:0033554,GO:0006259,GO:0005488
AC205122.4_FG010	Zm00001d018675	0	0	0	0	0	0	0	0	AC205122.4_FGT010	2481	2307	;expressed protein	GO:0003677,GO:0016787,GO:0009987,GO:0006810,GO:0006950,GO:0043170,GO:0016772,GO:0003682
AC205154.3_FG001	no unique gene id correspondence	0	0	0	0	0	0	0	0	AC205154.3_FGT001	513	339	unknown	GO:0020037,GO:0044237,GO:0046872,GO:0055114,GO:0016491
AC205154.3_FG005	Zm00001d050572	0	0	0	0	0	0	0	0	AC205154.3_FGT005	1029	855	peroxidase 2;peroxidase precursor, putative, expressed	GO:0098869,GO:0048765,GO:0055114,GO:0045492,GO:0042744,GO:0020037,GO:0009664,GO:0004601,GO:0010413,GO:0005739,GO:0009628,GO:0070301,GO:0009534,GO:0005576,GO:0009505
AC205155.3_FG001	no unique gene id correspondence	0	0	0	0	0	0	0	0	AC205155.3_FGT001	486	312	alpha-l-arabinofuranosidase family protein;	GO:0046556,GO:0031323,GO:0044249,GO:0004674,GO:0005524,GO:0006468,GO:0046373,GO:0048731
AC205158.3_FG004	Zm00001d049907	0	0	0	0	0	0	0	0	AC205158.3_FGT004	564	390	unknown	GO:0044281,GO:0035556,GO:0019843,GO:0003735,GO:0005840,GO:0005975,GO:0006412
AC205165.3_FG002	no unique gene id correspondence	0	0	0	0	0	0	0	0	AC205165.3_FGT002	372	198	unknown	GO:0044237,GO:0005488
AC205171.3_FG001	Zm00001d004101	0	0	0	0	0	0	0	0	AC205171.3_FGT001	402	228	unknown	GO:0007275,GO:0006260,GO:0003676,GO:0016746,GO:0050794,GO:0044255,GO:0071897
AC205173.3_FG001	Zm00001d019932	0	0	0	0	0	0	0	0	AC205173.3_FGT001	783	609	unknown	GO:0006810,GO:0043176,GO:0009987,GO:0008066,GO:0016597
AC205175.3_FG001	no unique gene id correspondence	0.842386	0	0	0	0	0	0	0	AC205175.3_FGT001	1629	1455	TPA: hypothetical protein ZEAMMB73_572661;expressed protein	GO:0044281,GO:0009279,GO:0006139,GO:0016021,GO:0016787,GO:0009058,GO:0050896
AC205175.3_FG002	no unique gene id correspondence	0	0	0	0	0	0	0	0	AC205175.3_FGT002	528	354	unknown	GO:0044237,GO:0008270,GO:0003676
AC205250.3_FG004	Zm00001d012430	0	0	0	0	0	0	0	0	AC205250.3_FGT004	642	468	zinc c2h2 type family protein;ZOS1-14 - C2H2 zinc finger protein, expressed	GO:0008270,GO:0009693,GO:0048513,GO:0002679,GO:0003676,GO:0035556,GO:0016604,GO:0003824,GO:0006355,GO:0030154,GO:0005737,GO:0010200,GO:0000785,GO:0015630,GO:0009743
AC205250.3_FG006	Zm00001d012432	0	0	0	0	0	0	0	0	AC205250.3_FGT006	639	465	;disease resistance-responsive family protein, putative, expressed	GO:0009698,GO:0005739,GO:0043687,GO:0003824,GO:0051276,GO:0005576
AC205251.3_FG002	Zm00001d004888	0	0	0	0	0	0	0	0	AC205251.3_FGT002	606	432	tpa: ring zinc finger domain superfamily protein;zinc finger, C3HC4 type domain containing protein, expressed	GO:0008270,GO:0000209,GO:0005737,GO:0031090,GO:0043161,GO:0005654,GO:0042787,GO:0000152,GO:0031461,GO:0050789,GO:0012505,GO:0061630
AC205269.3_FG003	Zm00001d050746	0	0	0	0	0	0	0	0	AC205269.3_FGT003	327	153	unknown	GO:0000160,GO:0016021,GO:0023014,GO:0006310,GO:0016614,GO:0000155,GO:0015074,GO:0046983
AC205274.3_FG001	Zm00001d009296	0	0	0	0	0	0	0	0	AC205274.3_FGT001	504	330	pathogenesis-related maize seed protein;SCP-like extracellular protein, expressed	GO:0031410,GO:0016740,GO:0005576,GO:0016787,GO:0048765,GO:0006952,GO:0008152,GO:0051704,GO:0009913
AC205320.3_FG004	Zm00001d018820	13.966	0	0	0	11.2916	0	0	0	AC205320.3_FGT004	579	405	;expressed protein	GO:0003676,GO:0005634,GO:0005840,GO:0006412,GO:0016021
AC205324.3_FG003	Zm00001d053893	3.80895	0	0	0	4.47151	0	0	0	AC205324.3_FGT003	2049	1875	;expressed protein	GO:0044237,GO:0009279,GO:0016021,GO:0006810,GO:0003824,GO:0005488
AC205326.3_FG002	Zm00001d012404	23.2833	0	15.2268	14.0542	13.2049	0	0	0	AC205326.3_FGT002	978	804	loc100285081 isoform x1;MYB family transcription factor, putative, expressed	GO:0090305,GO:0003677,GO:0016021,GO:0007049,GO:0004518,GO:0006355,GO:0006259,GO:0003682
AC205331.3_FG004	no unique gene id correspondence	0	0	0	0	0	0	0	0	AC205331.3_FGT004	492	318	unknown	GO:0005488,GO:0048513,GO:0006508,GO:0033108,GO:0042720,GO:0050877,GO:0051179,GO:0004175
AC205336.3_FG003	Zm00001d030828	0	0	0	0	0	0	0	0	AC205336.3_FGT003	906	732	unknown	GO:0044237,GO:0005488
AC205345.3_FG002	Zm00001d036562	1.37933	0	0	0	1.73257	0	0	0	AC205345.3_FGT002	1356	1182	serine threonine-protein kinase at5g01020-like;ACBP4, putative, expressed	GO:0006950,GO:0044249,GO:0006885,GO:0005634,GO:0000062,GO:0006810,GO:0004672,GO:0006468,GO:0042221,GO:0034641,GO:0051641,GO:0033036,GO:0005829
AC205362.4_FG002	Zm00001d035243	0	0	1.99238	0.691842	0	0	0	0	AC205362.4_FGT002	1455	1281	amino acid permease 6; amino acid permease 6-like	GO:1900378,GO:0061025,GO:0006984,GO:0009963,GO:0031965,GO:0010363,GO:0030968,GO:0016787,GO:0015827,GO:0043090,GO:0003333,GO:0015179,GO:0006862,GO:0015837,GO:0005737,GO:0015804,GO:0015809,GO:0015810,GO:0006499,GO:2000762,GO:0005275,GO:0005887,GO:0009624
AC205369.3_FG001	no unique gene id correspondence	0	0	0	0	0	0	0	0	AC205369.3_FGT001	699	525	unknown	GO:0044237,GO:0009536,GO:0008080,GO:0016021,GO:0005643,GO:0005488
AC205376.4_FG003	Zm00001d050341	0	0	0	0	0	0	0	0	AC205376.4_FGT003	510	336	hypothetical protein ZEAMMB73_389254;expressed protein	GO:0009165,GO:0009699,GO:0044267,GO:0009718,GO:0009414,GO:0009651,GO:0061077,GO:0009409,GO:0044183,GO:0009534
AC205376.4_FG008	no unique gene id correspondence	0	0.356973	0	5.69782	0	0	0	0	AC205376.4_FGT008	633	459	glutathione s-transferase t3-like;transposon protein, putative, Pong sub-class, expressed	GO:0031323,GO:0034645,GO:0010556,GO:0010468,GO:0032502,GO:0016787,GO:0051171,GO:0051179,GO:0044238,GO:0005840,GO:0016772,GO:0034641
AC205379.3_FG012	no unique gene id correspondence	0	0	0	0	0	0	0	0	AC205379.3_FGT012	579	405	unknown	GO:0044237,GO:0005488
AC205395.3_FG003	Zm00001d037447	0	0	0	0	0	0	0	0	AC205395.3_FGT003	681	507	unknown	GO:0006611,GO:0003677,GO:0016043,GO:0005654,GO:0046983,GO:0030154,GO:0045893,GO:0007275,GO:0006406,GO:0044085
AC205405.3_FG001	Zm00001d005209	0	0	0	0	0	0	0	0	AC205405.3_FGT001	423	249	;retrotransposon protein, putative, unclassified, expressed	GO:0009617,GO:0005874,GO:0005634,GO:0016020,GO:0005739,GO:0016740,GO:0046872,GO:0005694,GO:0009987,GO:0008152,GO:0042221,GO:0006952,GO:0002376,GO:0015031
AC205411.3_FG001	no unique gene id correspondence	0	0	0	0	0	0	0	0	AC205411.3_FGT001	441	267	unknown	GO:0003676,GO:0016043,GO:0004714,GO:0005524,GO:0004386,GO:0051641,GO:0044238,GO:0044237,GO:0008270
AC205413.4_FG001	Zm00001d024752	0	0	0	0	0	0	0	0	AC205413.4_FGT001	1023	849	peroxidase 5-like;peroxidase precursor, putative, expressed	GO:0005783,GO:0042538,GO:0005773,GO:0098869,GO:0048767,GO:0055114,GO:0042744,GO:0020037,GO:0009269,GO:0009664,GO:0015706,GO:0010167,GO:0005634,GO:0005739,GO:0009505,GO:0070301,GO:0009409,GO:0016132,GO:0010106,GO:0009534,GO:0009506,GO:0009913,GO:0004601,GO:0005576
AC205413.4_FG002	Zm00001d024750	0	0	0	0	0	0	0	0	AC205413.4_FGT002	714	540	peroxidase 5-like;peroxidase precursor, putative, expressed	GO:0005783,GO:0042538,GO:0005773,GO:0071456,GO:0055114,GO:0042744,GO:0020037,GO:0009269,GO:0010167,GO:0005634,GO:0005739,GO:0010054,GO:0070301,GO:0009409,GO:0016132,GO:0010106,GO:0009534,GO:0009505,GO:0009506,GO:0004601,GO:0005576
AC205413.4_FG003	Zm00001d024751	0	0	0	0	0	0	0	0	AC205413.4_FGT003	1017	843	Peroxidase superfamily protein; peroxidase 5-like	GO:0005783,GO:0042538,GO:0005773,GO:0098869,GO:0071456,GO:0055114,GO:0042744,GO:0020037,GO:0009269,GO:0009664,GO:0010167,GO:0005634,GO:0005739,GO:0010054,GO:0070301,GO:0009409,GO:0016132,GO:0010106,GO:0009534,GO:0009505,GO:0009506,GO:0004601,GO:0005576
AC205417.3_FG003	Zm00001d000138	0	0	0	0	0	0	0	0	AC205417.3_FGT003	519	345	unknown	GO:0003676,GO:0016592,GO:0015074,GO:0016746,GO:0046872,GO:0016877,GO:0006351
AC205419.3_FG001	Zm00001d047923	125.953	0.947546	25.5836	27.2266	72.9446	1.60301	12.4393	13.9643	AC205419.3_FGT001	3099	2925	;plant protein of unknown function DUF869 domain containing protein, expressed	GO:0006612,GO:0050789,GO:0005737,GO:0032501,GO:0005886,GO:0016021
AC205425.3_FG006	Zm00001d015697	0	0	0	0	0	0	0	0	AC205425.3_FGT006	255	81.04	unknown	GO:0044237
AC205466.3_FG003	Zm00001d014724	0	0	0	0	0	0	0	0	AC205466.3_FGT003	516	342	unknown	GO:0044238,GO:0044260,GO:0009058
AC205470.3_FG008	no unique gene id correspondence	1.12117	0	0	0	0	0	0	0	AC205470.3_FGT008	1887	1713	TPA: hypothetical protein ZEAMMB73_572537;expressed protein	GO:0044281,GO:0016021,GO:0032446,GO:0009279,GO:0016043,GO:0006810,GO:0006355,GO:0005215,GO:0043687,GO:0004872,GO:0007275,GO:0042221
AC205471.4_FG003	Zm00001d010812	0	0	0	0	0	0	0	0	AC205471.4_FGT003	1341	1167	heat stress transcription factor a-4d-like;HSF-type DNA-binding domain containing protein, expressed	GO:0002679,GO:0043565,GO:0006355,GO:0005737,GO:0005634,GO:0009408,GO:0010200,GO:0009743,GO:0003700
AC205471.4_FG007	Zm00001d010814	5.32349	40.9804	27.0303	110.375	44.9726	27.2749	41.9995	41.1919	AC205471.4_FGT007	640	466	hypothetical protein LOC100303799 (LOC100303799), mRNA;Protein of unknown function, DUF584	GO:0005488,GO:0005634,GO:0009507,GO:0010200,GO:0044237
AC205471.4_FG008	Zm00001d010813	0	0	0	0	0	0	0	0	AC205471.4_FGT008	1398	1224	leucine-rich repeat receptor-like kinase protein floral organ number1;TOO MANY MOUTHS precursor, putative, expressed	GO:0007165,GO:0016021,GO:0009610,GO:0016740,GO:0042127,GO:0016787,GO:0048569,GO:0009860,GO:0048646,GO:0012505,GO:0016310,GO:0031225,GO:0031090,GO:0005634,GO:0016324,GO:0002237,GO:0048443,GO:0008356,GO:0010103,GO:0009737,GO:0035295,GO:0009505,GO:0009507,GO:0044403
AC205476.3_FG007	no unique gene id correspondence	0	0	0	0	0	0	0	0	AC205476.3_FGT007	603	429	unknown	GO:0008270,GO:0003913,GO:0003677,GO:0005634,GO:0006281,GO:0000981,GO:0006357
AC205484.3_FG005	Zm00001d050870	1.22149	0	3.73422	1.28228	0	0	0	0	AC205484.3_FGT005	726	552	nac domain transcription factor superfamily protein;ATP binding protein, putative, expressed	GO:0003677,GO:0005737,GO:0005634,GO:0048513,GO:0003006,GO:0050896,GO:0006355
AC205485.3_FG011	no unique gene id correspondence	0	0	0	0	0	0	0	0	AC205485.3_FGT011	2289	2115	hypothetical protein ZEAMMB73_246912;expressed protein	GO:0008270,GO:0003676,GO:0005737,GO:0075713,GO:0019058,GO:0019013,GO:0006310,GO:0022414,GO:0042025,GO:0016070,GO:0016787,GO:0015074,GO:0005576,GO:0030430
AC205490.4_FG004	Zm00001d013171	0	0	0	0	0	0	0	0	AC205490.4_FGT004	738	564	unknown	GO:0000165,GO:0004702,GO:0006808,GO:0051347,GO:0006950,GO:0006355,GO:0010646,GO:0006469,GO:0030234
AC205496.3_FG002	Zm00001d050279	0	0	0	0	0	0	0	0	AC205496.3_FGT002	501	327	unknown	GO:0005783,GO:0044237,GO:0005635,GO:0043065,GO:0042803,GO:0031966,GO:0046982,GO:0016021
AC205500.3_FG002	Zm00001d030154	0	0	0	0	3.58588	0	0.960545	0	AC205500.3_FGT002	936	762	;Tetratricopeptide repeat (TPR)-like superfamily protein	GO:0009536,GO:0005634,GO:0016020,GO:0005739,GO:0030529,GO:0016740,GO:0016787,GO:0016070,GO:0005856,GO:0005488
AC205502.4_FG004	Zm00001d029139	0	0	0	0	0	0	0	0	AC205502.4_FGT004	1614	1440	low quality protein: alpha-humulene synthase-like;terpene synthase, putative, expressed	GO:0033383,GO:0044281,GO:0034003,GO:0009570,GO:0000287,GO:0005739,GO:0047461,GO:0050896,GO:0016114
AC205511.3_FG002	Zm00001d051175	0	0	0	0	0	0	0	0	AC205511.3_FGT002	1503	1329	;expressed protein	GO:0008234,GO:0044237,GO:0005634,GO:0006508,GO:0046872
AC205513.3_FG003	Zm00001d030071	0	0	0	0	0	0	0	0	AC205513.3_FGT003	831	657	unknown	GO:0006865,GO:0015837,GO:0046952,GO:0005275,GO:0008410,GO:0015171
AC205521.3_FG003	Zm00001d050191	49.2045	32.1047	56.8982	49.0186	56.055	31.2544	13.1784	12.0217	AC205521.3_FGT003	2256	2082	;expressed protein	GO:0016787,GO:0050896,GO:0016021,GO:0016740,GO:0008152,GO:0005886,GO:0051234,GO:0016043
AC205532.3_FG001	Zm00001d051150	0	0	0	0	0	0	0	0	AC205532.3_FGT001	777	603	unknown	GO:0003677,GO:0016021,GO:0005524,GO:0051301,GO:0007059,GO:0007049,GO:0044237
AC205534.3_FG001	no unique gene id correspondence	0	0	0	0	0	0	0	0	AC205534.3_FGT001	516	342	unknown	GO:0044238,GO:0007623,GO:0044260,GO:0050896,GO:0005488
AC205534.3_FG002	Zm00001d051168	0	0	0	0	0	0	0	0	AC205534.3_FGT002	453	279	unknown	GO:0044260,GO:0090304,GO:0003824,GO:0005488,GO:0044249
AC205544.3_FG004	no unique gene id correspondence	0	0	0	0	0	0	0	0	AC205544.3_FGT004	429	255	TPA: hypothetical protein ZEAMMB73_751092;	GO:0051649,GO:0004871,GO:0000166,GO:0016043,GO:0006810,GO:0032502,GO:0032501,GO:0008152,GO:0016301,GO:0016021,GO:0007165
AC205558.3_FG002	Zm00001d030097	0	0	0	0	0	0	0	0	AC205558.3_FGT002	399	225	unknown	GO:0044237,GO:0005488
AC205560.3_FG003	no unique gene id correspondence	0	0	0	0	0	0	0	0	AC205560.3_FGT003	1897	1723	unknown	GO:0042626,GO:0001727,GO:0016021,GO:0005524,GO:0055085,GO:0016773,GO:0044237
AC205562.3_FG002	Zm00001d050247	0	0	0	0	0	0	0	0	AC205562.3_FGT002	963	789	wrky69 - superfamily of tfs having wrky and zinc finger domains;WRKY69, expressed	GO:0005783,GO:0009751,GO:0016021,GO:0051704,GO:0009607,GO:0009941,GO:0043565,GO:0042542,GO:0006355,GO:0005730,GO:0042729,GO:0003700,GO:0010193
AC205567.3_FG002	Zm00001d029713	0	0	0	0	0	0	0	0	AC205567.3_FGT002	579	405	unknown	GO:0044237,GO:0008270,GO:0016592,GO:0005635,GO:0005739,GO:0003824,GO:0005886,GO:0009507,GO:0016021
AC205574.3_FG006	Zm00001d039371	0	0	0	3.47406	0	0	0	0	AC205574.3_FGT006	1698	1524	mutant cincinnata ;TCP family transcription factor 4	GO:0031348,GO:0010310,GO:0009965,GO:0044212,GO:0010363,GO:0009793,GO:0048569,GO:0006612,GO:0048481,GO:0010027,GO:0009862,GO:0009867,GO:0048646,GO:0035304,GO:0006417,GO:0045962,GO:0009617,GO:0030154,GO:0005634,GO:0045893,GO:0009733,GO:0000165,GO:0016226,GO:0010228,GO:0009507,GO:0003700
AC205591.4_FG006	Zm00001d053185	0	0	0	0	0	0	0	0	AC205591.4_FGT006	261	87.02	unknown	GO:0016787,GO:0016597,GO:0005737,GO:0065007,GO:0008152,GO:0051234,GO:0006996,GO:0050896
AC205592.3_FG001	Zm00001d052836	0	0	0	0	0	0	0	0	AC205592.3_FGT001	462	288	unknown	GO:0005488,GO:0006886,GO:0065007,GO:0051704,GO:0044238,GO:0050896,GO:0044237
AC205595.3_FG007	Zm00001d031022	0	0	0	0	0	0	0	0	AC205595.3_FGT007	213	40.84	l-type lectin-domain containing receptor kinase -like;receptor-like protein kinase homolog RK20-1, putative, expressed	GO:0005737,GO:0016021,GO:0000166,GO:0004672,GO:0006468,GO:0006952,GO:0051707,GO:0010033
AC205605.3_FG002	no unique gene id correspondence	0	0	0	0	0	0	0	0	AC205605.3_FGT002	708	534	extensin-like isoform x1;	GO:0033116,GO:0005789,GO:0044237,GO:0003677,GO:0006888,GO:0006886,GO:0030127,GO:0000139,GO:0003682
AC205608.4_FG004	Zm00001d006823	3.27219	0.57386	13.3585	0	4.95425	0	2.53512	0	AC205608.4_FGT004	1545	1371	peptide transporter;peptide transporter PTR2, putative, expressed	GO:0010351,GO:0009698,GO:0009751,GO:0005774,GO:0005794,GO:0043201,GO:0015706,GO:0015996,GO:0009860,GO:0080052,GO:0048646,GO:0003824,GO:0042538,GO:0042938,GO:0042939,GO:0042936,GO:0042937,GO:0015334,GO:0000325,GO:0014075,GO:0009718,GO:0010167,GO:0005634,GO:0080053,GO:0010106,GO:0009737,GO:0009753,GO:0005887,GO:0035295,GO:0009506,GO:0009624,GO:0022857
AC205615.4_FG002	Zm00001d050270	0	0	0	0	0	0	0	0	AC205615.4_FGT002	477	303	acyl-protein thioesterase 1-like;acyl-protein thioesterase, putative, expressed	GO:0007165,GO:0010646,GO:0044260,GO:0007275,GO:0022613,GO:0010033,GO:0016787,GO:0006629,GO:0006950,GO:0051179,GO:0033177
AC205619.3_FG003	no unique gene id correspondence	0	0	0	0	0	0	0	0	AC205619.3_FGT003	1095	921	TPA: hypothetical protein ZEAMMB73_027947;	GO:0008270,GO:0007166,GO:0048869,GO:0048513,GO:0010033,GO:0006278,GO:0003676,GO:0035556,GO:0009653,GO:0006629,GO:0051239,GO:0051234,GO:0006950,GO:0006357,GO:0010646,GO:0005634,GO:0006508,GO:0043687,GO:0055088,GO:0045892,GO:0045893,GO:0071495,GO:0006325,GO:0006468,GO:0043066
AC205664.3_FG001	Zm00001d050064	0	0	0	0	0	0	0	0	AC205664.3_FGT001	345	171	unknown	GO:0005634,GO:0016740,GO:0006810,GO:0005759,GO:0032259,GO:0016787,GO:0032501,GO:0050794,GO:0009058,GO:0005840,GO:0050896,GO:0016021,GO:0006396,GO:0005488
AC205672.3_FG001	Zm00001d051213	0	0	0	0	0	0	0	0	AC205672.3_FGT001	837	663	unknown	GO:0019953,GO:0005737,GO:0051641,GO:0005525,GO:0032502,GO:0032501,GO:0003924,GO:0050794,GO:0006414,GO:0003746
AC205673.3_FG006	Zm00001d006274	12.5731	0	0	0	4.30138	0	0	0	AC205673.3_FGT006	438	264	unknown	GO:0044238,GO:0044237,GO:0050896,GO:0008236
AC205677.3_FG001	Zm00001d035093	22.8613	1.06107	20.5547	14.8003	23.0939	0.771541	5.79778	4.10779	AC205677.3_FGT001	3429	3255	adaptor-related protein complex ap- beta 2 subunit;adaptin, putative, expressed	GO:0005798,GO:0005488,GO:0006886,GO:0003824,GO:0006897,GO:0006896,GO:0000139,GO:0051453,GO:0005634,GO:0030659,GO:0030123,GO:0030131,GO:0030135,GO:0080171
AC205695.3_FG008	Zm00001d031394	0	0	0	0	0	0	0	0	AC205695.3_FGT008	435	261	unknown	GO:0003676,GO:0005739,GO:0005654,GO:0065007,GO:0006810,GO:0006351,GO:0050877,GO:0071013,GO:0007267,GO:0004888,GO:0005689
AC205703.4_FG001	Zm00001d017107	0	0	2.4959	0	0	0	0	0	AC205703.4_FGT001	498	324	bag family molecular chaperone regulator 1-like;ubiquitin family protein, putative, expressed	GO:0019222,GO:0006950,GO:0090304,GO:0034645,GO:0005739,GO:0005654,GO:0044267,GO:0016787,GO:0050794,GO:0007154,GO:0000151
AC205703.4_FG002	Zm00001d017106	26.3539	28.8336	74.26	68.555	58.745	37.1184	28.2462	30.2412	AC205703.4_FGT002	1979	1805	loc100281189 isoform x1;actin, putative, expressed	GO:0007163,GO:0030056,GO:0005654,GO:0051491,GO:0016740,GO:0060076,GO:0043519,GO:0005829,GO:0001411,GO:0051653,GO:0016787,GO:0030479,GO:0000139,GO:0033206,GO:0034314,GO:0002102,GO:0003779,GO:0050775,GO:0010090,GO:0035690,GO:0005200,GO:0008356,GO:0005694,GO:0030027,GO:0009825,GO:0005885,GO:0005884,GO:0010592,GO:0009743
AC205703.4_FG005	Zm00001d017110	6.9915	0.226868	12.0995	5.96771	1.91086	0	1.19161	0	AC205703.4_FGT005	1542	1368	uncharacterized membrane protein at3g27390-like;steroid nuclear receptor, ligand-binding, putative, expressed	GO:0016021,GO:0006364,GO:0044702,GO:0043401,GO:0005654,GO:0006355,GO:0046983,GO:0005886,GO:0005730,GO:0005739,GO:0010228,GO:0003707
AC205703.4_FG006	Zm00001d017111	19.8945	123.489	299.258	153.268	0	13.5347	0	3.76835	AC205703.4_FGT006	1501	1327	beta-ketoacyl reductase 1; b-keto acyl reductase	GO:0005789,GO:0016021,GO:0016740,GO:0018996,GO:0042759,GO:0055114,GO:0019432,GO:0004303,GO:0030198,GO:0001968,GO:0046545,GO:0006911,GO:0031982,GO:0006694,GO:0045179,GO:0031012,GO:0035338,GO:0031090,GO:0005634,GO:0030540,GO:0005739,GO:0008209,GO:0007030,GO:0040010,GO:0032350,GO:0006703,GO:0010811,GO:0008340,GO:0009507
AC205703.4_FG010	Zm00001d017113	22.9071	0	3.2879	2.41503	43.1731	0	0.306957	0	AC205703.4_FGT010	3462	3288	flagellar attachment zone protein 1-like;expressed protein	GO:0009651,GO:0048869,GO:0005634,GO:0016043,GO:0048513,GO:0005524,GO:0016787,GO:0032588,GO:0008152,GO:0007399,GO:0007034,GO:0050789,GO:0005768
AC205709.3_FG001	Zm00001d047624	0	0	0	0	0	0	0	0	AC205709.3_FGT001	1155	981	ap2 erebp transcription factor superfamily protein;AP2 domain containing protein, expressed	GO:0006950,GO:0007165,GO:0003677,GO:0009719,GO:0005634,GO:0070887,GO:0010033,GO:0051704,GO:0003700,GO:0006355,GO:0048869
AC205712.3_FG003	no unique gene id correspondence	0	0	0	0	0	0	0	0	AC205712.3_FGT003	546	372	unknown	GO:0032502,GO:0032501,GO:0044237,GO:0065007
AC205713.4_FG004	Zm00001d032389	0	0	0	0	0	0	0	0	AC205713.4_FGT004	321	147	;RIPER3 - Ripening-related family protein precursor, putative, expressed	GO:0008152,GO:0007166,GO:0016592,GO:0005739,GO:0006812,GO:0030003,GO:0009507,GO:0016772,GO:0007275
AC205722.3_FG004	no unique gene id correspondence	0	0	0	0	0	0	0	0	AC205722.3_FGT004	588	414	;naringenin,2-oxoglutarate 3-dioxygenase, putative, expressed	GO:0005785,GO:0044237,GO:0051716,GO:0016706,GO:0005634,GO:0050789,GO:0046872,GO:0005794,GO:0009628,GO:0006950,GO:0044238,GO:0016021
AC205725.3_FG010	Zm00001d028140	7.8645	0.260262	33.5195	23.6787	4.31543	0	7.33961	0	AC205725.3_FGT010	1092	918	nucleolar complex protein 2 homolog;nucleolar complex protein 2, putative, expressed	GO:0032040,GO:0016043,GO:0005730,GO:0005739,GO:0005654,GO:0010467,GO:0032502,GO:0006810,GO:0044260,GO:0003824,GO:0030691,GO:0044238,GO:0050789,GO:0006807,GO:0030690
AC205726.4_FG003	Zm00001d053031	0	0	0	0	0	0	0	0	AC205726.4_FGT003	333	159	;expressed protein	GO:0044237,GO:0005488
AC205730.3_FG001	no unique gene id correspondence	0	0	0	0	0	0	0	0	AC205730.3_FGT001	2001	1827	;expressed protein	GO:0008270,GO:0003676,GO:0005737,GO:0075713,GO:0019058,GO:0019013,GO:0006310,GO:0022414,GO:0042025,GO:0016070,GO:0016787,GO:0015074,GO:0005576,GO:0030430
AC205730.3_FG002	Zm00001d030935	11.9776	0	4.12866	0	9.69352	0	0	0	AC205730.3_FGT002	1602	1428	;Protein of unknown function (DUF1162)	GO:0048869,GO:0016021,GO:0042626,GO:0005524,GO:0006357,GO:0043687,GO:0045892,GO:0055085,GO:0006325,GO:0051173,GO:0048522
AC205735.3_FG006	Zm00001d053026	1.68453	0	0	2.02038	0.757988	0	0	0	AC205735.3_FGT006	1389	1215	pentatricopeptide repeat-containing protein at4g17915;uncharacterized PPR-repeat protein, putative, expressed	GO:0016787,GO:0009536,GO:0005634,GO:0016020,GO:0016740,GO:0005739,GO:0030529,GO:0010467,GO:0043234,GO:0016070,GO:0005488
AC205813.4_FG008	no unique gene id correspondence	0	0	0	0	0	0	0	0	AC205813.4_FGT008	270	96	unknown	GO:0070647,GO:0000166,GO:0048518,GO:0022607,GO:0006366,GO:0006355,GO:0048544,GO:0004672,GO:0006468
AC205814.3_FG001	Zm00001d031646	0	0	0	0	0	0	0	0	AC205814.3_FGT001	393	219	unknown	GO:0006950,GO:0009987
AC205833.3_FG002	Zm00001d041000	0	0	0	0	0	0	0	0	AC205833.3_FGT002	570	396	unknown	GO:0003002,GO:0016043,GO:0010646,GO:0009653,GO:0042981,GO:0048518,GO:0048519,GO:0007399,GO:0006355,GO:0048869,GO:0005488
AC205834.3_FG003	no unique gene id correspondence	2.46979	0	0	0	1.69859	0	0	0	AC205834.3_FGT003	2481	2307	hypothetical protein ZEAMMB73_525015;retrotransposon protein, putative, Ty3-gypsy subclass, expressed	GO:0008270,GO:0003676,GO:0005737,GO:0075713,GO:0016021,GO:0019058,GO:0032502,GO:0022414,GO:0006310,GO:0003824,GO:0019867,GO:0015074
AC205853.3_FG014	no unique gene id correspondence	1.0708	0	0	0	0	0	0	0	AC205853.3_FGT014	2694	2520	hypothetical protein ZEAMMB73_922144;expressed protein	GO:0008270,GO:0003676,GO:0005737,GO:0075713,GO:0019058,GO:0019013,GO:0006310,GO:0022414,GO:0042025,GO:0016070,GO:0016787,GO:0015074,GO:0005576,GO:0030430
AC205886.3_FG001	Zm00001d036575	0	0	2.7778	0	0	0	0	7.0358	AC205886.3_FGT001	1011	837	Ribosomal protein S4 (RPS4A) family protein; ribosomal protein s4 family protein	GO:0019843,GO:0003735,GO:0016070,GO:0005840,GO:0006412
AC205888.4_FG004	no unique gene id correspondence	2.57762	0	0	0	4.59016	0	0	0	AC205888.4_FGT004	2421	2247	TPA: hypothetical protein ZEAMMB73_192969;expressed protein	GO:0008270,GO:0003676,GO:0005737,GO:0075713,GO:0019058,GO:0019013,GO:0006310,GO:0022414,GO:0042025,GO:0016070,GO:0016787,GO:0015074,GO:0005576,GO:0030430
AC205907.3_FG004	no unique gene id correspondence	0	0	0	0	0	0	0	0	AC205907.3_FGT004	636	462	unknown	GO:0007517,GO:0048869,GO:0048518,GO:0006355,GO:0005102
AC205968.3_FG001	Zm00001d014743	0	0	0	0	0	0	0	0	AC205968.3_FGT001	246	72.13	hypothetical protein ZEAMMB73_775360;	GO:0048468,GO:0007166,GO:0042445,GO:0048513,GO:0005794,GO:0003677,GO:0016043,GO:0051234,GO:0006357,GO:0009792,GO:0005634,GO:0031098,GO:0043687,GO:0045893,GO:0002009,GO:0045934,GO:0022414,GO:0003700
AC205972.3_FG002	Zm00001d031083	0	0	0	0	0	0	0	0	AC205972.3_FGT002	288	114	unknown	GO:0016791,GO:0008234,GO:0065007,GO:0006508,GO:0046872,GO:0006974,GO:0016874,GO:0006259,GO:0005681
AC205976.3_FG004	Zm00001d000410	0	0	0	0	0	0	0	0	AC205976.3_FGT004	801	627	tpa: ring zinc finger domain superfamily protein;zinc finger, C3HC4 type domain containing protein, expressed	GO:0008270,GO:0005737,GO:0031090,GO:0050789,GO:0005654,GO:0044267,GO:0003824,GO:0012505,GO:0031461,GO:0050896
AC205982.3_FG014	Zm00001d038721	7.73677	0	6.6865	4.26531	3.82209	0	0	0	AC205982.3_FGT014	576	402	unknown	GO:0019221,GO:0000166,GO:0042127,GO:0046483,GO:0009897,GO:0006807,GO:0035556,GO:0042981,GO:0006955,GO:0008026,GO:0006639,GO:0030154,GO:0044249,GO:0005737,GO:0042592,GO:0022402,GO:0048534,GO:0034612,GO:0004888
AC206030.4_FG001	Zm00001d031730	0	0	0	0	0	0	0	0	AC206030.4_FGT001	1593	1419	tpa: mate efflux family protein;MATE efflux family protein, putative, expressed	GO:0006855,GO:0016021,GO:0015238,GO:0015297,GO:0009987,GO:0003824,GO:0008152,GO:0005886,GO:0009507,GO:0022890
AC206031.3_FG007	Zm00001d031800	0	0.884083	0	0	0	0	0	0	AC206031.3_FGT007	840	666	unknown	GO:0030426,GO:0030424,GO:0005634,GO:0048519,GO:0032501,GO:0005874,GO:0016818,GO:0048856,GO:0006355,GO:0005488
AC206156.3_FG003	Zm00001d035402	0	0	0	0	0	0	0	0	AC206156.3_FGT003	693	519	unknown	GO:0048468,GO:0031323,GO:0009790,GO:0035556,GO:0016491,GO:0050660,GO:0046872,GO:0010468,GO:0006996,GO:0009887,GO:0020037,GO:0045184,GO:0009888,GO:0055114,GO:0051539,GO:0016070,GO:0007399,GO:0016773,GO:0016301,GO:0044249
AC206156.3_FG009	Zm00001d035397	0	0	0	0	0	0	0	0	AC206156.3_FGT009	693	519	;retrotransposon protein, putative, unclassified, expressed	GO:0045261,GO:0046933,GO:0006873,GO:0055080,GO:0050896,GO:0005886,GO:0042777
AC206160.3_FG001	Zm00001d052643	0	0	0	0	0	0	0	0	AC206160.3_FGT001	405	231	;ZIM domain containing protein, putative, expressed	GO:0009337,GO:0050789,GO:0016491,GO:0048513,GO:0019317,GO:0005737,GO:0009790,GO:0051179,GO:0055114,GO:0008652,GO:0005249
AC206165.3_FG007	Zm00001d038746	0	0	0	0	0	0	0	0	AC206165.3_FGT007	1410	1236	heat stress transcription factor a-4d-like;HSF-type DNA-binding domain containing protein, expressed	GO:0002679,GO:0043565,GO:0006355,GO:0005737,GO:0005634,GO:0009408,GO:0010200,GO:0009743,GO:0003700
AC206165.3_FG009	Zm00001d038748	0	0	0	0	0	0	0	0	AC206165.3_FGT009	378	204	hypothetical protein ZEAMMB73_580078;expressed protein	GO:0016592,GO:0005856,GO:0016567,GO:0006468,GO:0016301,GO:0016021,GO:0005488
AC206165.3_FG019	Zm00001d038749	0	0	0	0	0	0	0	0	AC206165.3_FGT019	1498	1324	unknown	GO:0044237,GO:0005488
AC206166.3_FG002	no unique gene id correspondence	0	0	0	0	0	0	0	0	AC206166.3_FGT002	399	225	unknown	GO:0016021,GO:0030512,GO:0060392,GO:0005737,GO:0001222,GO:0044237
AC206168.2_FG003	Zm00001d047009	0	0	0	0	0	0	0	0	AC206168.2_FGT003	1083	909	hypothetical protein ZEAMMB73_980521;expressed protein	GO:0006366,GO:0046872,GO:0000502,GO:0006355
AC206169.3_FG002	no unique gene id correspondence	0	0	0	0	0	0	0	0	AC206169.3_FGT002	890	716	unknown	GO:0044237,GO:0005488
AC206184.4_FG002	Zm00001d035803	0	0	8.16971	9.70665	0	0	0	0	AC206184.4_FGT002	582	408	peripheral-type benzodiazepine receptor; TSPO(outer membrane tryptophan-rich sensory protein)-related	GO:0006778,GO:0016021,GO:0031969,GO:0031966,GO:0005789,GO:0015992,GO:0020037,GO:0034219,GO:0000139,GO:0009651,GO:0009401,GO:0005795,GO:0005351,GO:0009737,GO:0034220
AC206185.3_FG002	Zm00001d037310	0	0	0	0	0	0	0	0	AC206185.3_FGT002	1182	1008	udp-glucuronate 4-epimerase 1-like;UDP-glucuronate 4-epimerase, putative, expressed	GO:0005783,GO:0044237,GO:0016491,GO:0005794,GO:0031966,GO:0009058,GO:0009507,GO:0005975,GO:0044281
AC206186.3_FG001	Zm00001d036600	0	0	0	0	0	0	0	0	AC206186.3_FGT001	360	186	unknown	GO:0005488,GO:0016021,GO:0015756,GO:0055085,GO:0044237,GO:0015150
AC206194.3_FG003	no unique gene id correspondence	0	0	0	0	0	0	0	0	AC206194.3_FGT003	1062	888	unknown	GO:0005874,GO:0036064,GO:0005813,GO:0005886,GO:0007399,GO:0016772,GO:0050896,GO:0044237
AC206198.3_FG001	no unique gene id correspondence	0	0	0	0	0	0	0	0	AC206198.3_FGT001	1086	912	unknown	GO:0016887,GO:0005737,GO:0005858,GO:0007018,GO:0044237,GO:0001539,GO:0005488
AC206199.3_FG001	no unique gene id correspondence	0	0	0	0	0	0	0	0	AC206199.3_FGT001	339	165	unknown	GO:0044237,GO:0004601,GO:0005737,GO:0005615,GO:0020037,GO:0006979,GO:0055114
AC206199.3_FG005	Zm00001d004177	0	0	0	0	0	0	0	0	AC206199.3_FGT005	345	171	unknown	GO:0003676,GO:0005634,GO:0005739,GO:0006810,GO:0009987,GO:0003824,GO:0008066,GO:0043176,GO:0016021
AC206201.3_FG004	Zm00001d034713	131.43	1.41143	125.886	298.132	171.374	0	86.2839	0	AC206201.3_FGT004	201	30.75	anthranilate synthase alpha subunit chloroplastic-like;anthranilate synthase component I-1, chloroplast precursor, putative, expressed	GO:0042180,GO:0005634,GO:0016740,GO:0034641,GO:0009507,GO:0008652,GO:0016833
AC206201.3_FG009	no unique gene id correspondence	0	0	0	0	0.799147	0	0	0	AC206201.3_FGT009	2196	2022	;glutaredoxin, putative, expressed	GO:0008270,GO:0003676,GO:0005737,GO:0075713,GO:0019058,GO:0019013,GO:0006310,GO:0022414,GO:0042025,GO:0016070,GO:0016787,GO:0015074,GO:0005576,GO:0030430
AC206217.2_FG006	Zm00001d038379	0	0	0	0	0	0	0	0	AC206217.2_FGT006	561	387	;ZOS5-10 - C2H2 zinc finger protein, expressed	GO:0009695,GO:0006984,GO:0042538,GO:0009611,GO:0048513,GO:0015630,GO:0030968,GO:0008270,GO:0009414,GO:0003676,GO:0000228,GO:0016604,GO:0003824,GO:0009753,GO:0006355,GO:0030154,GO:0009653,GO:0005737,GO:0009643,GO:0006979,GO:0010200,GO:0009631,GO:0000785,GO:0010286,GO:0010224,GO:0009743,GO:0009620
AC206223.3_FG001	Zm00001d047723	0	0.100073	2.84694	1.5789	0	0	0	0	AC206223.3_FGT001	1263	1089	pherophorin like protein;chloroplast unusual positioning protein, putative, expressed	GO:0009658,GO:0003676,GO:0000228,GO:0010467,GO:0032501,GO:0006139,GO:0003824,GO:0051179,GO:0009707
AC206223.3_FG004	Zm00001d047714	0	0	1.31839	0	0	0	0	0	AC206223.3_FGT004	1842	1668	66 kda stress;WD domain, G-beta repeat domain containing protein, expressed	GO:0044237,GO:0005737,GO:0031090,GO:0008440,GO:0005634,GO:0016043,GO:0030529,GO:0005694,GO:0016787,GO:0012505,GO:0043234,GO:0044238,GO:0050896,GO:0043170,GO:0050789,GO:0007275
AC206223.3_FG006	Zm00001d047719	10.2047	0.273622	10.3526	5.7429	10.6149	0	0.427253	6.01737	AC206223.3_FGT006	1785	1611	Protein kinase superfamily protein; tpa: protein kinase superfamily protein	GO:0035556,GO:0005737,GO:0044710,GO:0005634,GO:0004674,GO:0048513,GO:0048518,GO:0005524,GO:0005856,GO:0006468,GO:0043687,GO:0012505,GO:0004712
AC206223.3_FG007	Zm00001d047722	0	0	0	0	0	0	0	0	AC206223.3_FGT007	756	582	;transcription factor like protein, putative, expressed	GO:0016740,GO:0005654,GO:0050896,GO:0016791,GO:0005737,GO:0032409,GO:0043687,GO:0045893,GO:0030003,GO:0051924,GO:0007275
AC206223.3_FG008	Zm00001d047721	0	0	0.725847	0	0	0	0	0	AC206223.3_FGT008	2916	2742	ethylene-overproduction protein 1;BTBT1 - Bric-a-Brac, Tramtrack, Broad Complex BTB domain with tetratricopeptide repeats, expressed	GO:0048585,GO:0009755,GO:0016020,GO:0032446,GO:0016740,GO:0010364,GO:0006575,GO:0010468,GO:0016043,GO:0005654,GO:0012505,GO:0016070,GO:0030674,GO:2000069,GO:0071944,GO:0005737,GO:0043161,GO:0048825,GO:0044106,GO:0042180,GO:0017145,GO:0006487,GO:0006520,GO:0010182,GO:0015630,GO:0016036,GO:0006412
AC206223.3_FG010	Zm00001d047720	422.406	0	45.2474	73.5212	492.456	0	14.7574	8.14644	AC206223.3_FGT010	321	147	;CHCH domain containing protein, expressed	GO:0031323,GO:0044260,GO:0032403,GO:0005758,GO:0005747,GO:0032501,GO:0008137,GO:0055114,GO:0044238,GO:0010556,GO:0050896
AC206227.4_FG001	no unique gene id correspondence	0	0	0	0	0	0	0	0	AC206227.4_FGT001	837	663	unknown	GO:0031326,GO:0070647,GO:0019219,GO:0010556,GO:0016491,GO:0055114,GO:0051641,GO:0006351,GO:0005102
AC206259.3_FG002	no unique gene id correspondence	2.23149	0	0	0	1.2229	0	0	0	AC206259.3_FGT002	2721	2547	TPA: hypothetical protein ZEAMMB73_825079;expressed protein	GO:0008270,GO:0003676,GO:0005737,GO:0075713,GO:0019058,GO:0019013,GO:0006310,GO:0022414,GO:0042025,GO:0016070,GO:0016787,GO:0015074,GO:0005576,GO:0030430
AC206259.3_FG003	Zm00001d034624	21.0564	10.7898	40.5603	21.6962	12.731	5.23334	4.87857	2.46638	AC206259.3_FGT003	3704	3530	;expressed protein	GO:0022607,GO:0030036,GO:0061024,GO:0070062,GO:0031410,GO:0016021,GO:0016740,GO:0051641,GO:0007608,GO:0005886,GO:0016192,GO:0007399,GO:0050896
AC206262.3_FG004	Zm00001d038628	0	0	0	0	0	0	0	0	AC206262.3_FGT004	258	84.03	unknown	GO:0050789,GO:0065008,GO:0050877,GO:0006952,GO:0030001,GO:0007154,GO:0008200,GO:0009607,GO:0005576
AC206265.3_FG006	Zm00001d047616	0	0.520535	0	0	0	0	0	0	AC206265.3_FGT006	549	375	unknown	GO:0051536,GO:0044237
AC206266.3_FG001	Zm00001d045279	0	0	0	4.01335	0	0	0	0	AC206266.3_FGT001	1560	1386	multidrug resistance-associated protein 14; multidrug resistance-associated protein3	GO:0005783,GO:0050896,GO:0042626,GO:0005739,GO:0005524,GO:0009987,GO:0005774,GO:0005886,GO:0022891,GO:0055085,GO:0016021
AC206273.3_FG004	Zm00001d047012	0	0	0	0	0	0	0	0	AC206273.3_FGT004	339	165	;expressed protein	GO:0044237,GO:0005488
AC206274.3_FG008	Zm00001d038234	0	0	0	0	0	0	0	0	AC206274.3_FGT008	732	558	;peptidyl-prolyl cis-trans isomerase, FKBP-type, putative, expressed	GO:0048513,GO:0006457,GO:0009543,GO:0006355,GO:0030154,GO:0000413,GO:0003755
AC206285.3_FG003	Zm00001d041585	0	0	0	0	0	0	0	0	AC206285.3_FGT003	408	234	unknown	GO:0008152,GO:0003677,GO:0008428,GO:0016020,GO:0055085,GO:0071339,GO:0009987,GO:0042221,GO:0006979,GO:0003700,GO:0004352,GO:0046983
AC206285.3_FG005	Zm00001d041586	0	0	0	0	0	0	0	0	AC206285.3_FGT005	930	756	unknown	GO:0005737,GO:0043169,GO:0006529,GO:0005975,GO:0004553
AC206312.3_FG008	Zm00001d038938	0	0	0	0	0	0	0	0	AC206312.3_FGT008	768	594	unknown	GO:0044237,GO:0005488
AC206319.2_FG004	Zm00001d036515	0	0	0	0	0	0	0	0	AC206319.2_FGT004	438	264	;expressed protein	GO:0042440,GO:0040029,GO:0032787,GO:0016607,GO:0032259,GO:0005524,GO:0050896,GO:0006351,GO:0044248,GO:0009790,GO:0006084,GO:0006468,GO:0042180
AC206325.3_FG003	no unique gene id correspondence	1.16131	0	0	0	3.5928	0	0	0	AC206325.3_FGT003	1551	1377	unknown	GO:0009889,GO:0050890,GO:0030154,GO:0009117,GO:0003676,GO:0051249,GO:0009653,GO:0070647,GO:0048518,GO:0048519,GO:0065008,GO:0006915,GO:0006955,GO:0051179,GO:0009790,GO:0006950,GO:0023052,GO:0008270
[truncated: 37,774 more rows]

## Sheet: Suppl. Table 3
Supplemental Table 3. log2 fold changes, q-values (FDR) and p-values of differentially expressed genes (FDR<0.05 and log2 fold change >=2) calculated by both edgeR and limma at 18 and 22DAP (aleurone vs.starchy endosperm).
[truncated: 2,211 more rows]

[truncated: 7 more sheets: Suppl. Table 4, Suppl. Table 5, Suppl. Table 6, Suppl. Table 7, Suppl. Table 8, Suppl. Table 9, Suppl. Table 10]
